# Supplementary material for: Characterization of lncRNA/circRNA-miRNA-mRNA network to reveal potential functional ceRNAs in the skeletal muscle of chicken
Source: Front Physiol. 2022 Sep 29;13:969854. doi: 10.3389/fphys.2022.969854 (PMC9558166; doi:10.3389/fphys.2022.969854)
Supplement: Supplementary file 1 [file DataSheet2.xls]

## Sheet: Table S1
Table S1 Primers used for Real Time Quantitative PCR
Genes	Gene name	Primers(5′-3′)	Annealing temperature(℃)	Length(bp)
mRNA	ACTA1	F: CAAGCTGTGCTGTCCCTGTA	59	88
		R: AGATGGGGACGTTGTGTGTC
	APOA1	F: ATGCCATCGCCCAGTTCG	58	162
		R: GAGCCTCGGTGTCCTTCA
	MYL4	F: GCGGAGCAGATCGAAGAGTT	61.4	183
		R: CAGCACCTTCAGGACCTCAG
	GAPDH	F: CTGCCCAGAACATCATCCCA	55.8	139
		R: CGGCAGGTCAGGTCAACAAC
miRNA	gga-miR-133a-3p	RT: GTCGTATCCAGTGCAGGGTCCGAGGTATTCGCACTGGATACGACACAGCT	60	66
		F: CGTTGGTCCCCTTCAACC
		R: AGTGCAGGGTCCGAGGTATT
	gga-miR-222a	RT: GTCGTATCCAGTGCAGGGTCCGAGGTATTCGCACTGGATACGACGAGACC	59	68
		F: CGCGAGCTACATCTGGCTACTG
		R: AGTGCAGGGTCCGAGGTATT
	gga-miR-24-3p	RT: GTCGTATCCAGTGCAGGGTCCGAGGTATTCGCACTGGATACGACCTGTTC	59	66
		F: GCGTGGCTCAGTTCAGCAG
		R: AGTGCAGGGTCCGAGGTATT
	5S rRNA	RT: CTCGGCTGCTGTTGGAAACTCCC	60	108
		F: GAGGTCTCCCATCCAAGTACTAAC
		R: CCTGGGCTGCTTTGAAGA
lncRNA	ENSGALT00000106965	F: CTGCAGGCTGGTCTGAGTAG	59	146
		R: AGGCACAGAGTCTGGGAGAT
	MSTRG.7260.12	F: CGGTACACCTGTCAAAGCGT	59	95
		R: ATCAAGCGAGCTTTTGCCCT
	MSTRG.21491.14	F: CGGTCTCGTGCCGGTATTTA	59	75
		R: GAGTCGGGTTGCTTGGGAAT
circRNA	5_25346596_25348346	F: CTCAAGCAGCATTTTGGGACC	60	176
		R: GCCAACAGACTTGCCAGATG
	2_14724132_14730427	F: CATTGCCATTGCACTCTGGT	60	176
		R: AACTGCGCTGAAGCAGACAA
	3_25538689_25548236	F: AACAGCGTAGGCTTCTGATG	60	71
		R: TGTTCTAGCTAGGCCCACAC

## Sheet: Table S2
Table S2 Characteristics of the reads from long-RNA sequencing libraries in chicken leg muscle
Sample	Raw Reads	Clean Reads	Error rate (%)	Q20(%)	GC content (%)
E18-1	111619894	110647466	0.0248	97.8	54.89
E18-2	111269616	110321100	0.0251	97.89	52.85
E18-3	124912898	123803024	0.0251	97.9	54.46
E10-1	125048092	124097868	0.0248	98.03	51.49
E10-2	110277876	109339632	0.0248	98.01	52.71
E10-3	126905784	125862426	0.0249	98	52.11

## Sheet: Table S3
Table S3 Alignment information of clean reads with reference genome
Sample	Clean Reads	Total mapped	Multiple mapped	Unique mapped
E18-1	110647466	100,952,393(91.24%)	190,78,061(17.24%)	81,874,332(74.0%)
E18-2	110321100	101,289,227(91.81%)	13,994,516(12.69%)	87,294,711(79.13%)
E18-3	123803024	114,520,192(92.5%)	21,939,871(17.72%)	92,580,321(74.78%)
E10-1	124097868	117,213,100(94.45%)	12,960,687(10.44%)	104,252,413(84.01%)
E10-2	109339632	103,522,935(94.68%)	14,173,225(12.96%)	89,349,710(81.72%)
E10-3	125862426	119,132,491(94.65%)	14,332,018(11.39%)	104,800,473(83.27%)

## Sheet: Table S4
Table S4 Gene ontology enrichment analysis of DEMs
GO id	Term type	Description	Number of genes	Pvalue	Padjust
GO:0070469	CC	respirasome	37	2.02441e-11	2.06631e-07
GO:0005747	CC	mitochondrial respiratory chain complex I	41	3.65141e-11	2.06631e-07
GO:0045271	CC	respiratory chain complex I	41	3.65141e-11	2.06631e-07
GO:0098803	CC	respiratory chain complex	62	4.09841e-11	2.06631e-07
GO:0022904	BP	respiratory electron transport chain	57	7.82577e-11	2.21019e-07
GO:0022900	BP	electron transport chain	72	8.76755e-11	2.21019e-07
GO:0030018	CC	Z disc	68	7.15308e-11	2.21019e-07
GO:0030964	CC	NADH dehydrogenase complex	42	7.50697e-11	2.21019e-07
GO:0006936	BP	muscle contraction	76	1.10984e-10	2.37528e-07
GO:0003012	BP	muscle system process	95	1.55312e-10	2.37528e-07
GO:0044449	CC	contractile fiber part	122	1.62747e-10	2.37528e-07
GO:1990204	CC	oxidoreductase complex	76	1.77227e-10	2.37528e-07
GO:0044455	CC	mitochondrial membrane part	101	1.9441e-10	2.37528e-07
GO:0098800	CC	inner mitochondrial membrane protein complex	82	1.96697e-10	2.37528e-07
GO:0062023	CC	collagen-containing extracellular matrix	118	2.08457e-10	2.37528e-07
GO:0005604	CC	basement membrane	56	2.12005e-10	2.37528e-07
GO:0003954	MF	NADH dehydrogenase activity	27	2.0311e-10	2.37528e-07
GO:0031012	CC	extracellular matrix	194	2.50601e-10	2.65993e-07
GO:0006091	BP	generation of precursor metabolites and energy	147	2.67837e-10	2.70073e-07
GO:0046034	BP	ATP metabolic process	76	3.20865e-10	3.04739e-07
GO:0003779	MF	actin binding	256	3.32437e-10	3.04739e-07
GO:0051270	BP	regulation of cellular component movement	291	4.20265e-10	3.58907e-07
GO:0006941	BP	striated muscle contraction	34	4.27121e-10	3.58907e-07
GO:0008092	MF	cytoskeletal protein binding	480	4.95477e-10	3.86116e-07
GO:0022402	BP	cell cycle process	301	5.51969e-10	3.89899e-07
GO:0044281	BP	small molecule metabolic process	540	6.08054e-10	3.89899e-07
GO:0048856	BP	anatomical structure development	806	6.29989e-10	3.89899e-07
GO:0050793	BP	regulation of developmental process	683	6.37282e-10	3.89899e-07
GO:0005694	CC	chromosome	127	5.88204e-10	3.89899e-07
GO:0051239	BP	regulation of multicellular organismal process	780	6.79757e-10	3.92014e-07
GO:2000026	BP	regulation of multicellular organismal development	541	6.86634e-10	3.92014e-07
GO:0009653	BP	anatomical structure morphogenesis	434	7.05094e-10	3.92014e-07
GO:0051094	BP	positive regulation of developmental process	378	7.20252e-10	3.92014e-07
GO:0032502	BP	developmental process	1241	7.87158e-10	3.92014e-07
GO:0044427	CC	chromosomal part	346	7.84122e-10	3.92014e-07
GO:0042383	CC	sarcolemma	56	7.96974e-10	3.92014e-07
GO:0043228	CC	non-membrane-bounded organelle	865	8.50565e-10	3.98915e-07
GO:0043232	CC	intracellular non-membrane-bounded organelle	865	8.50565e-10	3.98915e-07
GO:0040012	BP	regulation of locomotion	282	9.76479e-10	4.4756e-07
GO:0051240	BP	positive regulation of multicellular organismal process	435	1.00967e-09	4.52489e-07
GO:0048646	BP	anatomical structure formation involved in morphogenesis	233	1.05603e-09	4.62975e-07
GO:0005515	MF	protein binding	2826	1.08052e-09	4.63636e-07
GO:0030334	BP	regulation of cell migration	253	1.37055e-09	5.75829e-07
GO:2000145	BP	regulation of cell motility	263	1.47271e-09	6.03767e-07
GO:0005488	MF	binding	4468	1.49692e-09	6.03767e-07
GO:0008150	BP	biological_process	5270	1.83236e-09	7.12019e-07
GO:0048519	BP	negative regulation of biological process	1308	1.88287e-09	7.12019e-07
GO:0055086	BP	nucleobase-containing small molecule metabolic process	209	1.93684e-09	7.12019e-07
GO:0031966	CC	mitochondrial membrane	164	1.86521e-09	7.12019e-07
GO:0009987	BP	cellular process	4132	2.14501e-09	7.72473e-07
GO:1901342	BP	regulation of vasculature development	101	2.45059e-09	8.67036e-07
GO:0006753	BP	nucleoside phosphate metabolic process	181	2.74948e-09	9.52973e-07
GO:0050136	MF	NADH dehydrogenase (quinone) activity	24	2.83525e-09	9.52973e-07
GO:0008137	MF	NADH dehydrogenase (ubiquinone) activity	24	2.83525e-09	9.52973e-07
GO:0009117	BP	nucleotide metabolic process	178	3.60038e-09	1.19031e-06
GO:0007010	BP	cytoskeleton organization	391	3.85399e-09	1.2536e-06
GO:0006260	BP	DNA replication	75	4.9034e-09	1.52134e-06
GO:0005743	CC	mitochondrial inner membrane	105	4.85407e-09	1.52134e-06
GO:0006163	BP	purine nucleotide metabolic process	145	5.174e-09	1.58097e-06
GO:0045765	BP	regulation of angiogenesis	92	5.67691e-09	1.69562e-06
GO:0005581	CC	collagen trimer	51	6.28226e-09	1.83615e-06
GO:0030029	BP	actin filament-based process	190	6.74087e-09	1.92403e-06
GO:0072521	BP	purine-containing compound metabolic process	156	6.77373e-09	1.92403e-06
GO:0051093	BP	negative regulation of developmental process	262	8.54956e-09	2.37995e-06
GO:0019693	BP	ribose phosphate metabolic process	147	8.78469e-09	2.39406e-06
GO:0048513	BP	animal organ development	335	9.63832e-09	2.52436e-06
GO:0045214	BP	sarcomere organization	35	1.01998e-08	2.63717e-06
GO:0045333	BP	cellular respiration	29	1.05572e-08	2.69502e-06
GO:0050678	BP	regulation of epithelial cell proliferation	108	1.21179e-08	3.05478e-06
GO:0044421	CC	extracellular region part	487	1.28658e-08	3.20327e-06
GO:0048523	BP	negative regulation of cellular process	1181	1.57337e-08	3.77739e-06
GO:0051276	BP	chromosome organization	147	1.9726e-08	4.68016e-06
GO:1903047	BP	mitotic cell cycle process	190	2.0592e-08	4.82882e-06
GO:0007049	BP	cell cycle	163	2.19025e-08	5.01942e-06
GO:0019220	BP	regulation of phosphate metabolic process	484	2.54147e-08	5.65629e-06
GO:0070069	CC	cytochrome complex	19	2.5523e-08	5.65629e-06
GO:0051174	BP	regulation of phosphorus metabolic process	484	3.01396e-08	6.57576e-06
GO:0031032	BP	actomyosin structure organization	63	3.04209e-08	6.57576e-06
GO:0009259	BP	ribonucleotide metabolic process	142	3.06501e-08	6.57576e-06
GO:0000070	BP	mitotic sister chromatid segregation	26	3.27628e-08	6.95502e-06
GO:0055114	BP	oxidation-reduction process	327	3.33253e-08	7.00074e-06
GO:0050789	BP	regulation of biological process	3047	3.55124e-08	7.38328e-06
GO:0036379	CC	myofilament	21	3.94331e-08	8.03279e-06
GO:0005865	CC	striated muscle thin filament	21	3.94331e-08	8.03279e-06
GO:0006793	BP	phosphorus metabolic process	720	4.07701e-08	8.22211e-06
GO:0009150	BP	purine ribonucleotide metabolic process	135	5.16664e-08	1.03164e-05
GO:0097435	BP	supramolecular fiber organization	187	5.69529e-08	1.11512e-05
GO:0042325	BP	regulation of phosphorylation	430	6.31344e-08	1.2161e-05
GO:0005874	CC	microtubule	154	6.33163e-08	1.2161e-05
GO:0000776	CC	kinetochore	68	6.44745e-08	1.22666e-05
GO:0009060	BP	aerobic respiration	22	6.57602e-08	1.23943e-05
GO:0042127	BP	regulation of cell population proliferation	378	7.12958e-08	1.33132e-05
GO:0022603	BP	regulation of anatomical structure morphogenesis	289	7.29863e-08	1.35038e-05
GO:0006796	BP	phosphate-containing compound metabolic process	707	7.43165e-08	1.36154e-05
GO:0098813	BP	nuclear chromosome segregation	35	7.55977e-08	1.36154e-05
GO:0005539	MF	glycosaminoglycan binding	83	7.56149e-08	1.36154e-05
GO:0006937	BP	regulation of muscle contraction	54	7.74878e-08	1.38292e-05
GO:0051015	MF	actin filament binding	116	8.20477e-08	1.43883e-05
GO:0006119	BP	oxidative phosphorylation	18	8.77053e-08	1.49546e-05
GO:0045109	BP	intermediate filament organization	18	8.77053e-08	1.49546e-05
GO:0090257	BP	regulation of muscle system process	64	8.89042e-08	1.49546e-05
GO:0043408	BP	regulation of MAPK cascade	219	8.9726e-08	1.49546e-05
GO:0005576	CC	extracellular region	361	8.90636e-08	1.49546e-05
GO:0051272	BP	positive regulation of cellular component movement	163	1.12188e-07	1.83943e-05
GO:0060048	BP	cardiac muscle contraction	26	1.20108e-07	1.9534e-05
GO:0098687	CC	chromosomal region	89	1.44299e-07	2.30958e-05
GO:0042802	MF	identical protein binding	491	1.43849e-07	2.30958e-05
GO:0005615	CC	extracellular space	347	1.65105e-07	2.62179e-05
GO:0019866	CC	organelle inner membrane	114	1.66889e-07	2.62941e-05
GO:0019900	MF	kinase binding	229	1.73583e-07	2.71369e-05
GO:0009887	BP	animal organ morphogenesis	167	1.86837e-07	2.89842e-05
GO:0051301	BP	cell division	115	1.91746e-07	2.95186e-05
GO:0035136	BP	forelimb morphogenesis	29	1.99669e-07	3.05055e-05
GO:0030036	BP	actin cytoskeleton organization	168	2.13979e-07	3.22038e-05
GO:0005201	MF	extracellular matrix structural constituent	49	2.33774e-07	3.49224e-05
GO:0003674	MF	molecular_function	5488	2.3752e-07	3.52211e-05
GO:0046390	BP	ribose phosphate biosynthetic process	92	2.64592e-07	3.89491e-05
GO:0001936	BP	regulation of endothelial cell proliferation	49	2.96298e-07	4.3103e-05
GO:0006120	BP	mitochondrial electron transport, NADH to ubiquinone	17	2.97085e-07	4.3103e-05
GO:0032501	BP	multicellular organismal process	769	3.01717e-07	4.34624e-05
GO:1901135	BP	carbohydrate derivative metabolic process	282	3.21876e-07	4.57132e-05
GO:0065007	BP	biological regulation	3234	3.54242e-07	4.98436e-05
GO:0016655	MF	oxidoreductase activity, acting on NAD(P)H, quinone or similar compound as acceptor	26	3.91684e-07	5.44765e-05
GO:0030515	MF	snoRNA binding	21	4.18167e-07	5.77615e-05
GO:0032879	BP	regulation of localization	696	4.36129e-07	5.98328e-05
GO:0030016	CC	myofibril	24	4.87602e-07	6.59965e-05
GO:0032272	BP	negative regulation of protein polymerization	47	5.14435e-07	6.8706e-05
GO:0006164	BP	purine nucleotide biosynthetic process	86	5.26128e-07	6.98054e-05
GO:0009888	BP	tissue development	174	5.66399e-07	7.46573e-05
GO:0045995	BP	regulation of embryonic development	59	6.35965e-07	8.27452e-05
GO:0045104	BP	intermediate filament cytoskeleton organization	34	7.04762e-07	8.99553e-05
GO:0045103	BP	intermediate filament-based process	34	7.04762e-07	8.99553e-05
GO:0005856	CC	cytoskeleton	386	7.49927e-07	9.45236e-05
GO:0000819	BP	sister chromatid segregation	27	7.6457e-07	9.57707e-05
GO:0015980	BP	energy derivation by oxidation of organic compounds	51	7.80008e-07	9.71014e-05
GO:0043436	BP	oxoacid metabolic process	290	8.26433e-07	0.000101626
GO:1902531	BP	regulation of intracellular signal transduction	478	8.7514e-07	0.000106319
GO:0043292	CC	contractile fiber	31	9.41411e-07	0.000113685
GO:0005737	CC	cytoplasm	1487	9.72397e-07	0.000116728
GO:0038084	BP	vascular endothelial growth factor signaling pathway	16	9.90594e-07	0.000117514
GO:0003009	BP	skeletal muscle contraction	16	9.90594e-07	0.000117514
GO:1901293	BP	nucleoside phosphate biosynthetic process	112	1.03307e-06	0.000121836
GO:0040017	BP	positive regulation of locomotion	161	1.0604e-06	0.000124332
GO:0008307	MF	structural constituent of muscle	22	1.07663e-06	0.000125505
GO:0000775	CC	chromosome, centromeric region	48	1.15702e-06	0.000134101
GO:0009260	BP	ribonucleotide biosynthetic process	87	1.21996e-06	0.00013979
GO:0030239	BP	myofibril assembly	27	1.26584e-06	0.000144227
GO:0016126	BP	sterol biosynthetic process	23	1.3162e-06	0.000148289
GO:0035115	BP	embryonic forelimb morphogenesis	23	1.3162e-06	0.000148289
GO:0044430	CC	cytoskeletal part	565	1.35373e-06	0.000150833
GO:0099512	CC	supramolecular fiber	259	1.41152e-06	0.000153871
GO:0099080	CC	supramolecular complex	259	1.41152e-06	0.000153871
GO:0099081	CC	supramolecular polymer	259	1.41152e-06	0.000153871
GO:0006123	BP	mitochondrial electron transport, cytochrome c to oxygen	10	1.79367e-06	0.000191392
GO:0019646	BP	aerobic electron transport chain	10	1.79367e-06	0.000191392
GO:0032981	BP	mitochondrial respiratory chain complex I assembly	26	1.91436e-06	0.000201077
GO:0010257	BP	NADH dehydrogenase complex assembly	26	1.91436e-06	0.000201077
GO:0006935	BP	chemotaxis	89	1.98799e-06	0.000207729
GO:0048729	BP	tissue morphogenesis	121	2.03827e-06	0.000211886
GO:0044429	CC	mitochondrial part	249	2.09447e-06	0.000216611
GO:2000147	BP	positive regulation of cell motility	153	2.16169e-06	0.000222422
GO:0009152	BP	purine ribonucleotide biosynthetic process	80	2.21788e-06	0.000227046
GO:0045937	BP	positive regulation of phosphate metabolic process	305	2.24748e-06	0.000227763
GO:0010562	BP	positive regulation of phosphorus metabolic process	305	2.24748e-06	0.000227763
GO:0007051	BP	spindle organization	64	2.25961e-06	0.000227847
GO:0006928	BP	movement of cell or subcellular component	401	2.28866e-06	0.000229629
GO:0042330	BP	taxis	89	2.31519e-06	0.00023114
GO:0003688	MF	DNA replication origin binding	18	2.5698e-06	0.000254045
GO:0072522	BP	purine-containing compound biosynthetic process	88	2.66697e-06	0.000262365
GO:0032989	BP	cellular component morphogenesis	174	2.73765e-06	0.000268011
GO:0006082	BP	organic acid metabolic process	292	2.80265e-06	0.000272585
GO:0001932	BP	regulation of protein phosphorylation	382	2.84589e-06	0.000272585
GO:0023051	BP	regulation of signaling	857	2.84812e-06	0.000272585
GO:0044424	CC	intracellular part	3947	2.85196e-06	0.000272585
GO:0060537	BP	muscle tissue development	48	2.88034e-06	0.000274
GO:0009141	BP	nucleoside triphosphate metabolic process	53	2.94355e-06	0.000277395
GO:0098798	CC	mitochondrial protein complex	98	2.93312e-06	0.000277395
GO:0009165	BP	nucleotide biosynthetic process	108	3.02432e-06	0.000283681
GO:0000278	BP	mitotic cell cycle	61	3.10521e-06	0.000289042
GO:0006754	BP	ATP biosynthetic process	26	3.11013e-06	0.000289042
GO:0030315	CC	T-tubule	15	3.24623e-06	0.000300306
GO:0055002	BP	striated muscle cell development	45	3.6404e-06	0.000332199
GO:0044464	CC	cell part	4535	4.0526e-06	0.000366497
GO:0019901	MF	protein kinase binding	199	4.08064e-06	0.000367385
GO:0008284	BP	positive regulation of cell population proliferation	211	4.28099e-06	0.00038371
GO:0045110	BP	intermediate filament bundle assembly	8	4.42046e-06	0.000394458
GO:0070372	BP	regulation of ERK1 and ERK2 cascade	85	4.44748e-06	0.00039512
GO:0051383	BP	kinetochore organization	16	5.28534e-06	0.000467497
GO:0019752	BP	carboxylic acid metabolic process	273	6.00404e-06	0.000524171
GO:0055001	BP	muscle cell development	46	6.08508e-06	0.000528816
GO:0051338	BP	regulation of transferase activity	273	6.10969e-06	0.000528816
GO:0048518	BP	positive regulation of biological process	1471	6.16866e-06	0.000531638
GO:0015672	BP	monovalent inorganic cation transport	138	6.32999e-06	0.000543221
GO:1901137	BP	carbohydrate derivative biosynthetic process	160	6.53642e-06	0.000556202
GO:0000902	BP	cell morphogenesis	97	6.93925e-06	0.000585539
GO:0031672	CC	A band	12	7.01114e-06	0.00058914
GO:0051233	CC	spindle midzone	24	7.14234e-06	0.000595205
GO:0005657	CC	replication fork	24	7.14234e-06	0.000595205
GO:0000226	BP	microtubule cytoskeleton organization	162	7.26555e-06	0.000602981
GO:0015631	MF	tubulin binding	165	7.30635e-06	0.000603882
GO:0048010	BP	vascular endothelial growth factor receptor signaling pathway	17	7.53217e-06	0.000620006
GO:1904018	BP	positive regulation of vasculature development	52	7.83527e-06	0.000639732
GO:0005739	CC	mitochondrion	370	7.80504e-06	0.000639732
GO:0048869	BP	cellular developmental process	724	8.07194e-06	0.000656399
GO:0070202	BP	regulation of establishment of protein localization to chromosome	11	8.20082e-06	0.000658908
GO:0043034	CC	costamere	11	8.20082e-06	0.000658908
GO:0003835	MF	beta-galactoside alpha-2,6-sialyltransferase activity	11	8.20082e-06	0.000658908
GO:0010646	BP	regulation of cell communication	845	8.34193e-06	0.000667586
GO:0043410	BP	positive regulation of MAPK cascade	154	8.60866e-06	0.000683227
GO:0045259	CC	proton-transporting ATP synthase complex	10	8.67289e-06	0.000683227
GO:0005753	CC	mitochondrial proton-transporting ATP synthase complex	10	8.67289e-06	0.000683227
GO:0045275	CC	respiratory chain complex III	10	8.67289e-06	0.000683227
GO:0051494	BP	negative regulation of cytoskeleton organization	69	9.94155e-06	0.000780122
GO:0007275	BP	multicellular organism development	216	1.00887e-05	0.000788597
GO:0040011	BP	locomotion	275	1.01329e-05	0.000789001
GO:0044454	CC	nuclear chromosome part	194	1.02744e-05	0.000791999
GO:0010605	BP	negative regulation of macromolecule metabolic process	664	1.06785e-05	0.000818834
GO:0060326	BP	cell chemotaxis	55	1.07416e-05	0.000820555
GO:0019637	BP	organophosphate metabolic process	301	1.15864e-05	0.00088175
GO:0009966	BP	regulation of signal transduction	751	1.19554e-05	0.000906412
GO:1901362	BP	organic cyclic compound biosynthetic process	324	1.3154e-05	0.000985379
GO:0043167	MF	ion binding	2018	1.31695e-05	0.000985379
GO:0006270	BP	DNA replication initiation	20	1.37399e-05	0.00102248
GO:0051172	BP	negative regulation of nitrogen compound metabolic process	605	1.40534e-05	0.00104043
GO:0051382	BP	kinetochore assembly	13	1.43142e-05	0.00104592
GO:0005523	MF	tropomyosin binding	13	1.43142e-05	0.00104592
GO:0048747	BP	muscle fiber development	35	1.51525e-05	0.00110318
GO:0015985	BP	energy coupled proton transport, down electrochemical gradient	21	1.52664e-05	0.0011035
GO:0015986	BP	ATP synthesis coupled proton transport	21	1.52664e-05	0.0011035
GO:0016459	CC	myosin complex	50	1.58429e-05	0.00114109
GO:0030335	BP	positive regulation of cell migration	144	1.61545e-05	0.00115939
GO:1902904	BP	negative regulation of supramolecular fiber organization	66	1.68904e-05	0.00120791
GO:0002027	BP	regulation of heart rate	38	1.72612e-05	0.00123006
GO:0031399	BP	regulation of protein modification process	480	1.73928e-05	0.00123507
GO:0045596	BP	negative regulation of cell differentiation	183	1.78937e-05	0.00126619
GO:0001525	BP	angiogenesis	78	1.87058e-05	0.00131752
GO:0045595	BP	regulation of cell differentiation	447	1.91415e-05	0.00133698
GO:0045277	CC	respiratory chain complex IV	12	1.91593e-05	0.00133698
GO:0050680	BP	negative regulation of epithelial cell proliferation	45	2.01676e-05	0.00139766
GO:0043240	CC	Fanconi anaemia nuclear complex	14	2.30178e-05	0.0015843
GO:0051241	BP	negative regulation of multicellular organismal process	281	2.36797e-05	0.00162432
GO:0050794	BP	regulation of cellular process	2830	2.42976e-05	0.00166105
GO:0000808	CC	origin recognition complex	11	2.47536e-05	0.00168082
GO:0017144	BP	drug metabolic process	133	2.49276e-05	0.00168696
GO:0045766	BP	positive regulation of angiogenesis	47	2.5134e-05	0.00169524
GO:0009892	BP	negative regulation of metabolic process	708	2.59336e-05	0.00173755
GO:0055013	BP	cardiac muscle cell development	22	2.62522e-05	0.00175307
GO:0060255	BP	regulation of macromolecule metabolic process	1546	2.83474e-05	0.00188053
GO:0014706	BP	striated muscle tissue development	39	2.95552e-05	0.00195423
GO:0042327	BP	positive regulation of phosphorylation	282	3.01707e-05	0.00198841
GO:0070203	BP	regulation of establishment of protein localization to telomere	10	3.03019e-05	0.00199055
GO:0031430	CC	M band	18	3.14714e-05	0.00205399
GO:0101031	CC	chaperone complex	18	3.14714e-05	0.00205399
GO:0015002	MF	heme-copper terminal oxidase activity	15	3.20023e-05	0.00206195
GO:0004129	MF	cytochrome-c oxidase activity	15	3.20023e-05	0.00206195
GO:0016676	MF	oxidoreductase activity, acting on a heme group of donors, oxygen as acceptor	15	3.20023e-05	0.00206195
GO:0016675	MF	oxidoreductase activity, acting on a heme group of donors	15	3.20023e-05	0.00206195
GO:0051694	BP	pointed-end actin filament capping	9	3.39396e-05	0.00217289
GO:0005750	CC	mitochondrial respiratory chain complex III	9	3.39396e-05	0.00217289
GO:0005912	CC	adherens junction	133	3.43955e-05	0.0021951
GO:0051371	MF	muscle alpha-actinin binding	19	3.51918e-05	0.0022318
GO:0046933	MF	proton-transporting ATP synthase activity, rotational mechanism	19	3.51918e-05	0.0022318
GO:0044283	BP	small molecule biosynthetic process	175	3.61609e-05	0.00227669
GO:0032970	BP	regulation of actin filament-based process	143	3.62383e-05	0.00227669
GO:0043226	CC	organelle	2898	3.75394e-05	0.00235111
GO:0009142	BP	nucleoside triphosphate biosynthetic process	41	3.85677e-05	0.00240804
GO:0016477	BP	cell migration	229	3.97694e-05	0.00246778
GO:0006099	BP	tricarboxylic acid cycle	21	3.99086e-05	0.00246883
GO:0009055	MF	electron transfer activity	38	4.30332e-05	0.00265398
GO:0043549	BP	regulation of kinase activity	241	4.58131e-05	0.00281681
GO:0019222	BP	regulation of metabolic process	1649	4.71745e-05	0.00288417
GO:0005861	CC	troponin complex	14	4.71947e-05	0.00288417
GO:0044057	BP	regulation of system process	130	4.93393e-05	0.00298807
GO:0051271	BP	negative regulation of cellular component movement	95	5.27013e-05	0.00315379
GO:0040013	BP	negative regulation of locomotion	95	5.27013e-05	0.00315379
GO:0005575	CC	cellular_component	5349	5.29791e-05	0.00316103
GO:0000777	CC	condensed chromosome kinetochore	30	5.42144e-05	0.00321571
GO:0019838	MF	growth factor binding	56	5.48386e-05	0.0032432
GO:0070887	BP	cellular response to chemical stimulus	376	5.61913e-05	0.00331348
GO:0048870	BP	cell motility	250	5.66667e-05	0.00333177
GO:0050679	BP	positive regulation of epithelial cell proliferation	58	5.75968e-05	0.00336747
GO:0051493	BP	regulation of cytoskeleton organization	198	5.76078e-05	0.00336747
GO:0048522	BP	positive regulation of cellular process	1305	6.01464e-05	0.00347919
GO:0048585	BP	negative regulation of response to stimulus	409	6.02218e-05	0.00347919
GO:0060536	BP	cartilage morphogenesis	15	6.06419e-05	0.00347919
GO:0001937	BP	negative regulation of endothelial cell proliferation	20	6.07267e-05	0.00347919
GO:0002040	BP	sprouting angiogenesis	20	6.07267e-05	0.00347919
GO:0033017	CC	sarcoplasmic reticulum membrane	15	6.06419e-05	0.00347919
GO:0043177	MF	organic acid binding	70	6.0087e-05	0.00347919
GO:0048583	BP	regulation of response to stimulus	975	6.11466e-05	0.00349332
GO:0007052	BP	mitotic spindle organization	39	6.20046e-05	0.00352471
GO:0031333	BP	negative regulation of protein complex assembly	61	6.20455e-05	0.00352471
GO:0042773	BP	ATP synthesis coupled electron transport	11	6.37869e-05	0.00361345
GO:0006942	BP	regulation of striated muscle contraction	29	6.55472e-05	0.00370277
GO:0007017	BP	microtubule-based process	254	6.59734e-05	0.00370736
GO:0008285	BP	negative regulation of cell population proliferation	165	6.61786e-05	0.00370736
GO:0046983	MF	protein dimerization activity	353	6.61798e-05	0.00370736
GO:0042135	BP	neurotransmitter catabolic process	13	6.92476e-05	0.00384715
GO:1902175	BP	regulation of oxidative stress-induced intrinsic apoptotic signaling pathway	16	7.22016e-05	0.00398029
GO:0019438	BP	aromatic compound biosynthetic process	287	7.43949e-05	0.00407696
GO:0051716	BP	cellular response to stimulus	689	7.61077e-05	0.00415952
GO:0043229	CC	intracellular organelle	2828	7.95164e-05	0.00432239
GO:1905330	BP	regulation of morphogenesis of an epithelium	39	7.9857e-05	0.00432924
GO:0010927	BP	cellular component assembly involved in morphogenesis	34	8.01331e-05	0.00433256
GO:0071901	BP	negative regulation of protein serine/threonine kinase activity	47	8.07795e-05	0.00435583
GO:0000281	BP	mitotic cytokinesis	32	8.35669e-05	0.00449412
GO:0000910	BP	cytokinesis	41	8.45137e-05	0.00452092
GO:0061640	BP	cytoskeleton-dependent cytokinesis	41	8.45137e-05	0.00452092
GO:0030054	CC	cell junction	307	8.7099e-05	0.00464689
GO:0006090	BP	pyruvate metabolic process	38	8.9365e-05	0.00475487
GO:0007155	BP	cell adhesion	277	9.07968e-05	0.00479924
GO:0046112	BP	nucleobase biosynthetic process	14	9.09063e-05	0.00479924
GO:0005540	MF	hyaluronic acid binding	19	9.25012e-05	0.00487068
GO:0048039	MF	ubiquinone binding	6	9.6478e-05	0.00506685
GO:0030336	BP	negative regulation of cell migration	75	9.90189e-05	0.00518679
GO:0099699	CC	integral component of synaptic membrane	38	9.93943e-05	0.00519297
GO:0045934	BP	negative regulation of nucleobase-containing compound metabolic process	387	0.000100886	0.00525728
GO:0009890	BP	negative regulation of biosynthetic process	401	0.000103658	0.00538316
GO:1901343	BP	negative regulation of vasculature development	44	0.000103835	0.00538316
GO:0001934	BP	positive regulation of protein phosphorylation	261	0.000105324	0.00544635
GO:0016529	CC	sarcoplasmic reticulum	22	0.000106061	0.00547042
GO:0010564	BP	regulation of cell cycle process	189	0.000108239	0.00555433
GO:1904851	BP	positive regulation of establishment of protein localization to telomere	9	0.00010974	0.00560284
GO:0005172	MF	vascular endothelial growth factor receptor binding	9	0.00010974	0.00560284
GO:0035113	BP	embryonic appendage morphogenesis	42	0.000110038	0.0056039
GO:0022610	BP	biological adhesion	278	0.000110697	0.00562323
GO:1903522	BP	regulation of blood circulation	68	0.000111873	0.0056687
GO:0070374	BP	positive regulation of ERK1 and ERK2 cascade	61	0.000112435	0.00568291
GO:0070161	CC	anchoring junction	133	0.000113983	0.00574675
GO:0042133	BP	neurotransmitter metabolic process	33	0.000117229	0.00588098
GO:0032040	CC	small-subunit processome	21	0.000119724	0.00599127
GO:0005876	CC	spindle microtubule	31	0.000122909	0.00612026
GO:1901576	BP	organic substance biosynthetic process	642	0.000124618	0.00618785
GO:0043407	BP	negative regulation of MAP kinase activity	30	0.000125187	0.00618785
GO:0060768	BP	regulation of epithelial cell proliferation involved in prostate gland development	8	0.000130526	0.00642029
GO:0005509	MF	calcium ion binding	288	0.000130325	0.00642029
GO:0030837	BP	negative regulation of actin filament polymerization	35	0.000131585	0.00642529
GO:0006599	BP	phosphagen metabolic process	7	0.000134278	0.00642529
GO:0042396	BP	phosphagen biosynthetic process	7	0.000134278	0.00642529
GO:0014819	BP	regulation of skeletal muscle contraction	7	0.000134278	0.00642529
GO:0006603	BP	phosphocreatine metabolic process	7	0.000134278	0.00642529
GO:0046314	BP	phosphocreatine biosynthetic process	7	0.000134278	0.00642529
GO:1902653	BP	secondary alcohol biosynthetic process	17	0.000134451	0.00642529
GO:0014704	CC	intercalated disc	17	0.000134451	0.00642529
GO:0016775	MF	phosphotransferase activity, nitrogenous group as acceptor	7	0.000134278	0.00642529
GO:0030172	MF	troponin C binding	7	0.000134278	0.00642529
GO:0004111	MF	creatine kinase activity	7	0.000134278	0.00642529
GO:0010717	BP	regulation of epithelial to mesenchymal transition	39	0.000137225	0.00654237
GO:0003414	BP	chondrocyte morphogenesis involved in endochondral bone morphogenesis	11	0.000145604	0.00687681
GO:0003422	BP	growth plate cartilage morphogenesis	11	0.000145604	0.00687681
GO:0003429	BP	growth plate cartilage chondrocyte morphogenesis	11	0.000145604	0.00687681
GO:0090171	BP	chondrocyte morphogenesis	11	0.000145604	0.00687681
GO:0018130	BP	heterocycle biosynthetic process	286	0.000146404	0.00689845
GO:0055006	BP	cardiac cell development	22	0.000148207	0.0069509
GO:0021954	BP	central nervous system neuron development	22	0.000148207	0.0069509
GO:0016525	BP	negative regulation of angiogenesis	39	0.000150662	0.00704967
GO:0071103	BP	DNA conformation change	58	0.000152166	0.00708712
GO:0008016	BP	regulation of heart contraction	58	0.000152166	0.00708712
GO:0031324	BP	negative regulation of cellular metabolic process	634	0.000155252	0.00721422
GO:0010632	BP	regulation of epithelial cell migration	67	0.000159535	0.00739617
GO:0080090	BP	regulation of primary metabolic process	1485	0.000161729	0.00748073
GO:0009893	BP	positive regulation of metabolic process	902	0.000172978	0.00794636
GO:0030326	BP	embryonic limb morphogenesis	41	0.000174831	0.0080132
GO:1902533	BP	positive regulation of intracellular signal transduction	245	0.000175316	0.00801725
GO:0032787	BP	monocarboxylic acid metabolic process	150	0.000176209	0.00803983
GO:0051693	BP	actin filament capping	27	0.000179706	0.00818089
GO:0007059	BP	chromosome segregation	54	0.000181835	0.00825914
GO:0042733	BP	embryonic digit morphogenesis	26	0.000190527	0.00863451
GO:0010558	BP	negative regulation of macromolecule biosynthetic process	385	0.000193151	0.00873381
GO:0035107	BP	appendage morphogenesis	48	0.000195109	0.00880103
GO:0044877	MF	protein-containing complex binding	301	0.000195511	0.00880103
GO:0000287	MF	magnesium ion binding	97	0.000201121	0.00903342
GO:0031115	BP	negative regulation of microtubule polymerization	12	0.000202997	0.00907839
GO:0090734	CC	site of DNA damage	32	0.000203715	0.00908918
GO:1903707	BP	negative regulation of hemopoiesis	42	0.000204272	0.00909395
GO:0050918	BP	positive chemotaxis	16	0.0002054	0.009124
GO:2001057	BP	reactive nitrogen species metabolic process	10	0.000207157	0.00914164
GO:1904814	BP	regulation of protein localization to chromosome, telomeric region	10	0.000207157	0.00914164
GO:0005832	CC	chaperonin-containing T-complex	10	0.000207157	0.00914164
GO:0030154	BP	cell differentiation	486	0.000208439	0.00917816
GO:0000018	BP	regulation of DNA recombination	38	0.000214131	0.00940825
GO:0006996	BP	organelle organization	739	0.00021838	0.00957408
GO:2000146	BP	negative regulation of cell motility	77	0.000226248	0.00989747
GO:0061061	BP	muscle structure development	27	0.000226775	0.00989908
GO:0009058	BP	biosynthetic process	667	0.000229872	0.00999102
GO:0031327	BP	negative regulation of cellular biosynthetic process	394	0.00023668	0.0102648
GO:0008017	MF	microtubule binding	125	0.000237208	0.0102656
GO:1902600	BP	proton transmembrane transport	51	0.000244746	0.0105466
GO:0032991	CC	protein-containing complex	1619	0.000244385	0.0105466
GO:0042149	BP	cellular response to glucose starvation	23	0.000245453	0.0105482
GO:0034654	BP	nucleobase-containing compound biosynthetic process	265	0.000245829	0.0105482
GO:0031297	BP	replication fork processing	20	0.00024742	0.0105714
GO:0051726	BP	regulation of cell cycle	299	0.000252355	0.0107595
GO:0030198	BP	extracellular matrix organization	81	0.000259751	0.0110515
GO:0030835	BP	negative regulation of actin filament depolymerization	28	0.00027388	0.0115793
GO:0016311	BP	dephosphorylation	138	0.000278248	0.0117394
GO:0051128	BP	regulation of cellular component organization	649	0.000281069	0.0118336
GO:2000181	BP	negative regulation of blood vessel morphogenesis	39	0.000283976	0.0119311
GO:0035108	BP	limb morphogenesis	47	0.00028609	0.0119705
GO:0006122	BP	mitochondrial electron transport, ubiquinol to cytochrome c	9	0.000288475	0.0119705
GO:0015671	BP	oxygen transport	9	0.000288475	0.0119705
GO:1904816	BP	positive regulation of protein localization to chromosome, telomeric region	9	0.000288475	0.0119705
GO:0045261	CC	proton-transporting ATP synthase complex, catalytic core F(1)	9	0.000288475	0.0119705
GO:0005664	CC	nuclear origin of replication recognition complex	9	0.000288475	0.0119705
GO:0003013	BP	circulatory system process	58	0.000291713	0.01208
GO:0006950	BP	response to stress	654	0.000299111	0.0123466
GO:0050927	BP	positive regulation of positive chemotaxis	11	0.000301786	0.0123466
GO:0090407	BP	organophosphate biosynthetic process	167	0.000301823	0.0123466
GO:0045239	CC	tricarboxylic acid cycle enzyme complex	11	0.000301786	0.0123466
GO:0009123	BP	nucleoside monophosphate metabolic process	41	0.000308515	0.0125948
GO:1903115	BP	regulation of actin filament-based movement	15	0.000314265	0.0127778
GO:0051019	MF	mitogen-activated protein kinase binding	15	0.000314265	0.0127778
GO:0051129	BP	negative regulation of cellular component organization	198	0.000315863	0.0128009
GO:0045597	BP	positive regulation of cell differentiation	242	0.00031888	0.0128875
GO:0008144	MF	drug binding	714	0.000335757	0.0135424
GO:0010639	BP	negative regulation of organelle organization	119	0.00033735	0.0135541
GO:0031323	BP	regulation of cellular metabolic process	1535	0.000338063	0.0135541
GO:0008201	MF	heparin binding	54	0.000337499	0.0135541
GO:2000027	BP	regulation of animal organ morphogenesis	57	0.000339118	0.0135694
GO:0009112	BP	nucleobase metabolic process	20	0.000341562	0.0136402
GO:1902679	BP	negative regulation of RNA biosynthetic process	335	0.000349265	0.0138928
GO:1903507	BP	negative regulation of nucleic acid-templated transcription	335	0.000349265	0.0138928
GO:0001569	BP	branching involved in blood vessel morphogenesis	18	0.000352743	0.0140035
GO:0009968	BP	negative regulation of signal transduction	319	0.000361847	0.0142805
GO:0009206	BP	purine ribonucleoside triphosphate biosynthetic process	30	0.000363501	0.0143178
GO:0051347	BP	positive regulation of transferase activity	183	0.000366425	0.0143876
GO:0048608	BP	reproductive structure development	76	0.000378863	0.0148072
GO:0030240	BP	skeletal muscle thin filament assembly	12	0.00038133	0.0148195
GO:1903046	BP	meiotic cell cycle process	60	0.000381381	0.0148195
GO:0030278	BP	regulation of ossification	60	0.000381381	0.0148195
GO:1902106	BP	negative regulation of leukocyte differentiation	28	0.000388019	0.0149935
GO:0042776	BP	mitochondrial ATP synthesis coupled proton transport	8	0.00038809	0.0149935
GO:0031013	MF	troponin I binding	8	0.00038809	0.0149935
GO:0003697	MF	single-stranded DNA binding	46	0.0003917	0.015104
GO:0009205	BP	purine ribonucleoside triphosphate metabolic process	36	0.000392672	0.0151126
GO:0009144	BP	purine nucleoside triphosphate metabolic process	38	0.000398945	0.0153069
GO:0080135	BP	regulation of cellular response to stress	199	0.000399997	0.0153069
GO:0005634	CC	nucleus	1506	0.000399282	0.0153069
GO:1904035	BP	regulation of epithelial cell apoptotic process	27	0.000404213	0.015439
GO:0099513	CC	polymeric cytoskeletal fiber	224	0.000412825	0.0157381
GO:0050896	BP	response to stimulus	1105	0.000426541	0.0162303
GO:0005913	CC	cell-cell adherens junction	36	0.000429632	0.0163171
GO:0042056	MF	chemoattractant activity	18	0.000438923	0.0166387
GO:0000904	BP	cell morphogenesis involved in differentiation	58	0.000440247	0.0166575
GO:0023056	BP	positive regulation of signaling	421	0.000441435	0.0166712
GO:0009113	BP	purine nucleobase biosynthetic process	10	0.000446106	0.0167366
GO:0017014	BP	protein nitrosylation	5	0.000450637	0.0167366
GO:0016128	BP	phytosteroid metabolic process	5	0.000450637	0.0167366
GO:0016129	BP	phytosteroid biosynthetic process	5	0.000450637	0.0167366
GO:0070836	BP	caveola assembly	5	0.000450637	0.0167366
GO:0018119	BP	peptidyl-cysteine S-nitrosylation	5	0.000450637	0.0167366
GO:0005344	MF	oxygen carrier activity	10	0.000446106	0.0167366
GO:0016651	MF	oxidoreductase activity, acting on NAD(P)H	44	0.000448347	0.0167366
GO:0086006	MF	voltage-gated sodium channel activity involved in cardiac muscle cell action potential	5	0.000450637	0.0167366
GO:1903578	BP	regulation of ATP metabolic process	29	0.000464783	0.0171672
GO:0010647	BP	positive regulation of cell communication	418	0.000476001	0.0175494
GO:0042221	BP	response to chemical	536	0.000482545	0.0177582
GO:0043069	BP	negative regulation of programmed cell death	209	0.000484003	0.0177794
GO:0005911	CC	cell-cell junction	139	0.000489156	0.0179035
GO:0005901	CC	caveola	24	0.00049216	0.0179483
GO:0005021	MF	vascular endothelial growth factor-activated receptor activity	7	0.000491494	0.0179483
GO:0051253	BP	negative regulation of RNA metabolic process	358	0.00049959	0.0181863
GO:0006144	BP	purine nucleobase metabolic process	15	0.000504545	0.0183336
GO:0048660	BP	regulation of smooth muscle cell proliferation	31	0.00050956	0.0184163
GO:0009124	BP	nucleoside monophosphate biosynthetic process	31	0.00050956	0.0184163
GO:0043062	BP	extracellular structure organization	87	0.000515595	0.0186011
GO:0010959	BP	regulation of metal ion transport	100	0.000520017	0.0186937
GO:0051171	BP	regulation of nitrogen compound metabolic process	1449	0.000523001	0.0187675
GO:0071840	BP	cellular component organization or biogenesis	1460	0.00054391	0.0193403
GO:0031325	BP	positive regulation of cellular metabolic process	825	0.000548379	0.0193403
GO:0031401	BP	positive regulation of protein modification process	312	0.000548947	0.0193403
GO:0010837	BP	regulation of keratinocyte proliferation	17	0.000550881	0.0193403
GO:0045746	BP	negative regulation of Notch signaling pathway	17	0.000550881	0.0193403
GO:0043504	BP	mitochondrial DNA repair	6	0.00055143	0.0193403
GO:0021861	BP	forebrain radial glial cell differentiation	6	0.00055143	0.0193403
GO:0044422	CC	organelle part	2294	0.000545173	0.0193403
GO:0016679	MF	oxidoreductase activity, acting on diphenols and related substances as donors	6	0.00055143	0.0193403
GO:0016681	MF	oxidoreductase activity, acting on diphenols and related substances as donors, cytochrome as acceptor	6	0.00055143	0.0193403
GO:0038085	MF	vascular endothelial growth factor binding	6	0.00055143	0.0193403
GO:0008121	MF	ubiquinol-cytochrome-c reductase activity	6	0.00055143	0.0193403
GO:0009199	BP	ribonucleoside triphosphate metabolic process	39	0.000553829	0.0193907
GO:0071900	BP	regulation of protein serine/threonine kinase activity	141	0.000557655	0.0194909
GO:0032956	BP	regulation of actin cytoskeleton organization	129	0.000561244	0.0195824
GO:0051193	BP	regulation of cofactor metabolic process	11	0.000578001	0.0200284
GO:0065008	BP	regulation of biological quality	893	0.000583344	0.0201789
GO:0009201	BP	ribonucleoside triphosphate biosynthetic process	33	0.000594564	0.0205318
GO:0044249	BP	cellular biosynthetic process	609	0.000610298	0.0210391
GO:0080134	BP	regulation of response to stress	329	0.000612323	0.0210729
GO:0031406	MF	carboxylic acid binding	63	0.000622117	0.0213735
GO:0060548	BP	negative regulation of cell death	226	0.00062758	0.0215245
GO:0016051	BP	carbohydrate biosynthetic process	50	0.000652721	0.0221576
GO:0010594	BP	regulation of endothelial cell migration	50	0.000652721	0.0221576
GO:0016010	CC	dystrophin-associated glycoprotein complex	9	0.000653731	0.0221576
GO:0090665	CC	glycoprotein complex	9	0.000653731	0.0221576
GO:0000940	CC	condensed chromosome outer kinetochore	9	0.000653731	0.0221576
GO:0042481	BP	regulation of odontogenesis	12	0.000675697	0.0227492
GO:0043500	BP	muscle adaptation	12	0.000675697	0.0227492
GO:0045132	BP	meiotic chromosome segregation	12	0.000675697	0.0227492
GO:1904705	BP	regulation of vascular smooth muscle cell proliferation	17	0.000678775	0.0227768
GO:0010470	BP	regulation of gastrulation	17	0.000678775	0.0227768
GO:0051052	BP	regulation of DNA metabolic process	100	0.000689082	0.0230078
GO:0036094	MF	small molecule binding	987	0.000698471	0.0232827
GO:0042391	BP	regulation of membrane potential	118	0.000714257	0.0237697
GO:0006470	BP	protein dephosphorylation	97	0.000722825	0.0240152
GO:0009145	BP	purine nucleoside triphosphate biosynthetic process	30	0.000732569	0.0242412
GO:0060688	BP	regulation of morphogenesis of a branching structure	23	0.000734437	0.0242412
GO:0070059	BP	intrinsic apoptotic signaling pathway in response to endoplasmic reticulum stress	13	0.000739669	0.024374
GO:0016310	BP	phosphorylation	409	0.000759438	0.0249207
GO:0043405	BP	regulation of MAP kinase activity	94	0.000759966	0.0249207
GO:2000113	BP	negative regulation of cellular macromolecule biosynthetic process	367	0.000773234	0.0253146
GO:0007015	BP	actin filament organization	108	0.00077515	0.0253362
GO:0006974	BP	cellular response to DNA damage stimulus	228	0.000795997	0.0259371
GO:0048705	BP	skeletal system morphogenesis	44	0.000796106	0.0259371
GO:0006275	BP	regulation of DNA replication	40	0.000801287	0.0260638
GO:1900542	BP	regulation of purine nucleotide metabolic process	26	0.000828628	0.0267875
GO:0009126	BP	purine nucleoside monophosphate metabolic process	26	0.000828628	0.0267875
GO:0032392	BP	DNA geometric change	38	0.000828848	0.0267875
GO:0044815	CC	DNA packaging complex	38	0.000828848	0.0267875
GO:0097517	CC	contractile actin filament bundle	32	0.000844437	0.0272041
GO:0001725	CC	stress fiber	32	0.000844437	0.0272041
GO:1904706	BP	negative regulation of vascular smooth muscle cell proliferation	10	0.000875396	0.0279533
GO:0015669	BP	gas transport	10	0.000875396	0.0279533
GO:0061333	BP	renal tubule morphogenesis	10	0.000875396	0.0279533
GO:2000573	BP	positive regulation of DNA biosynthetic process	25	0.000876053	0.0279533
GO:1901292	BP	nucleoside phosphate catabolic process	25	0.000876053	0.0279533
GO:0045263	CC	proton-transporting ATP synthase complex, coupling factor F(o)	10	0.000875396	0.0279533
GO:0005518	MF	collagen binding	23	0.000877395	0.0279533
GO:0004683	MF	calmodulin-dependent protein kinase activity	17	0.000888803	0.0282721
GO:0042803	MF	protein homodimerization activity	211	0.000895324	0.0284346
GO:0016043	BP	cellular component organization	1437	0.000904047	0.0286665
GO:0045892	BP	negative regulation of transcription, DNA-templated	322	0.000908675	0.028768
GO:0014066	BP	regulation of phosphatidylinositol 3-kinase signaling	38	0.000917392	0.0289985
GO:0051246	BP	regulation of protein metabolic process	682	0.000923905	0.0291587
GO:0034097	BP	response to cytokine	134	0.00094362	0.0294491
GO:0046209	BP	nitric oxide metabolic process	8	0.00094479	0.0294491
GO:0070307	BP	lens fiber cell development	8	0.00094479	0.0294491
GO:0032042	BP	mitochondrial DNA metabolic process	8	0.00094479	0.0294491
GO:1902259	BP	regulation of delayed rectifier potassium channel activity	8	0.00094479	0.0294491
GO:0060019	BP	radial glial cell differentiation	8	0.00094479	0.0294491
GO:0032133	CC	chromosome passenger complex	8	0.00094479	0.0294491
GO:0043596	CC	nuclear replication fork	8	0.00094479	0.0294491
GO:0046031	BP	ADP metabolic process	32	0.000958195	0.0298209
GO:0007519	BP	skeletal muscle tissue development	22	0.000964667	0.029976
GO:0030155	BP	regulation of cell adhesion	169	0.00098666	0.0306123
GO:1902850	BP	microtubule cytoskeleton organization involved in mitosis	50	0.000994155	0.0307974
GO:1903670	BP	regulation of sprouting angiogenesis	25	0.00101182	0.0312965
GO:0002009	BP	morphogenesis of an epithelium	84	0.00101622	0.0313845
GO:0035239	BP	tube morphogenesis	81	0.00102047	0.0314677
GO:0099240	CC	intrinsic component of synaptic membrane	39	0.00102483	0.0315538
GO:0048739	BP	cardiac muscle fiber development	11	0.00103634	0.0316641
GO:1902176	BP	negative regulation of oxidative stress-induced intrinsic apoptotic signaling pathway	11	0.00103634	0.0316641
GO:0050926	BP	regulation of positive chemotaxis	11	0.00103634	0.0316641
GO:0006085	BP	acetyl-CoA biosynthetic process	11	0.00103634	0.0316641
GO:0097367	MF	carbohydrate derivative binding	870	0.00103783	0.0316641
GO:0072593	BP	reactive oxygen species metabolic process	43	0.00108021	0.0328577
GO:0043168	MF	anion binding	1055	0.00107888	0.0328577
GO:0042379	MF	chemokine receptor binding	19	0.00108525	0.0329612
GO:0061041	BP	regulation of wound healing	46	0.00109319	0.0330958
GO:0045005	BP	DNA-dependent DNA replication maintenance of fidelity	22	0.00109461	0.0330958
GO:0097503	BP	sialylation	22	0.00109461	0.0330958
GO:0010604	BP	positive regulation of macromolecule metabolic process	829	0.00109754	0.033135
GO:0005654	CC	nucleoplasm	684	0.0011234	0.0338648
GO:0035924	BP	cellular response to vascular endothelial growth factor stimulus	12	0.00113846	0.0342164
GO:0045582	BP	positive regulation of T cell differentiation	29	0.00116792	0.0349977
GO:0008584	BP	male gonad development	31	0.00119618	0.0357478
GO:1902882	BP	regulation of response to oxidative stress	33	0.00119836	0.0357478
GO:1900371	BP	regulation of purine nucleotide biosynthetic process	14	0.00120359	0.0357478
GO:0030808	BP	regulation of nucleotide biosynthetic process	14	0.00120359	0.0357478
GO:1905332	BP	positive regulation of morphogenesis of an epithelium	14	0.00120359	0.0357478
GO:0032993	CC	protein-DNA complex	56	0.00120315	0.0357478
GO:0071345	BP	cellular response to cytokine stimulus	111	0.00123037	0.0364896
GO:0043066	BP	negative regulation of apoptotic process	200	0.00126517	0.0374664
GO:0046328	BP	regulation of JNK cascade	62	0.0012733	0.0376519
GO:0043588	BP	skin development	19	0.00128831	0.0379843
GO:2000351	BP	regulation of endothelial cell apoptotic process	19	0.00128831	0.0379843
GO:0032268	BP	regulation of cellular protein metabolic process	638	0.00129567	0.0381456
GO:2000278	BP	regulation of DNA biosynthetic process	35	0.00131186	0.0384547
GO:0009083	BP	branched-chain amino acid catabolic process	9	0.00132359	0.0384547
GO:0000727	BP	double-strand break repair via break-induced replication	9	0.00132359	0.0384547
GO:0042762	BP	regulation of sulfur metabolic process	9	0.00132359	0.0384547
GO:0021794	BP	thalamus development	7	0.00133375	0.0384547
GO:0072531	BP	pyrimidine-containing compound transmembrane transport	7	0.00133375	0.0384547
GO:0060707	BP	trophoblast giant cell differentiation	7	0.00133375	0.0384547
GO:0060272	BP	embryonic skeletal joint morphogenesis	7	0.00133375	0.0384547
GO:0038166	BP	angiotensin-activated signaling pathway	7	0.00133375	0.0384547
GO:0006086	BP	acetyl-CoA biosynthetic process from pyruvate	7	0.00133375	0.0384547
GO:0001938	BP	positive regulation of endothelial cell proliferation	29	0.00133858	0.0384547
GO:0043256	CC	laminin complex	9	0.00132359	0.0384547
GO:0031434	MF	mitogen-activated protein kinase kinase binding	9	0.00132359	0.0384547
GO:0008138	MF	protein tyrosine/serine/threonine phosphatase activity	29	0.00133858	0.0384547
GO:0003785	MF	actin monomer binding	15	0.00135035	0.0387376
GO:0033674	BP	positive regulation of kinase activity	159	0.00142033	0.0405862
GO:0006140	BP	regulation of nucleotide metabolic process	26	0.00142083	0.0405862
GO:0010569	BP	regulation of double-strand break repair via homologous recombination	24	0.00147912	0.0419058
GO:0046364	BP	monosaccharide biosynthetic process	24	0.00147912	0.0419058
GO:0042476	BP	odontogenesis	24	0.00147912	0.0419058
GO:1903034	BP	regulation of response to wounding	55	0.00147949	0.0419058
GO:0005886	CC	plasma membrane	945	0.00147907	0.0419058
GO:0099055	CC	integral component of postsynaptic membrane	28	0.00150285	0.0425077
GO:0042641	CC	actomyosin	34	0.00151404	0.0427643
GO:0120162	BP	positive regulation of cold-induced thermogenesis	30	0.00153998	0.0434027
GO:0014068	BP	positive regulation of phosphatidylinositol 3-kinase signaling	32	0.00154095	0.0434027
GO:0061213	BP	positive regulation of mesonephros development	10	0.00159241	0.0447271
GO:0031674	CC	I band	10	0.00159241	0.0447271
GO:0010596	BP	negative regulation of endothelial cell migration	19	0.00159982	0.0448729
GO:0045191	BP	regulation of isotype switching	15	0.0016311	0.0456593
GO:0043409	BP	negative regulation of MAPK cascade	53	0.00163239	0.0456593
GO:0050433	BP	regulation of catecholamine secretion	18	0.00165256	0.0461594
GO:0008406	BP	gonad development	38	0.00165511	0.0461668
GO:0043086	BP	negative regulation of catalytic activity	183	0.00166556	0.0463626
GO:0098590	CC	plasma membrane region	237	0.00166673	0.0463626
GO:0006334	BP	nucleosome assembly	32	0.00167755	0.0465993
GO:0048598	BP	embryonic morphogenesis	128	0.00169057	0.0468966
GO:0015893	BP	drug transport	53	0.00173216	0.0479183
GO:0035861	CC	site of double-strand break	24	0.00175627	0.0485189
GO:0010648	BP	negative regulation of cell communication	330	0.00179043	0.0489351
GO:0090068	BP	positive regulation of cell cycle process	77	0.00179384	0.0489351
GO:0022414	BP	reproductive process	264	0.00180013	0.0489351
GO:0008015	BP	blood circulation	6	0.00180289	0.0489351
GO:0090666	BP	scaRNA localization to Cajal body	6	0.00180289	0.0489351
GO:0090685	BP	RNA localization to nucleus	6	0.00180289	0.0489351
GO:0045143	BP	homologous chromosome segregation	6	0.00180289	0.0489351
GO:0002467	BP	germinal center formation	6	0.00180289	0.0489351
GO:0038066	BP	p38MAPK cascade	6	0.00180289	0.0489351
GO:0090670	BP	RNA localization to Cajal body	6	0.00180289	0.0489351
GO:0060754	BP	positive regulation of mast cell chemotaxis	6	0.00180289	0.0489351
GO:0008330	MF	protein tyrosine/threonine phosphatase activity	6	0.00180289	0.0489351
GO:0031720	MF	haptoglobin binding	6	0.00180289	0.0489351
GO:0045830	BP	positive regulation of isotype switching	12	0.00183561	0.0496231
GO:0002931	BP	response to ischemia	12	0.00183561	0.0496231
GO:0090322	BP	regulation of superoxide metabolic process	12	0.00183561	0.0496231
CC represented cellular component, BP represented Biological Process, MF represented molecular function

## Sheet: Table S5
Table S5 KEGG pathway analysis of DEMs
Pathway id	Description	Number of genes	Pvalue	Padjust	First Category	Second Category
map05012	Parkinson disease	119	2.55415e-27	8.76075e-25	Human Diseases	Neurodegenerative disease
map00190	Oxidative phosphorylation	101	1.35606e-23	2.32564e-21	Metabolism	Energy metabolism
map05010	Alzheimer disease	207	1.17118e-14	1.33904e-12	Human Diseases	Neurodegenerative disease
map05410	Hypertrophic cardiomyopathy (HCM)	103	3.06274e-12	2.6263e-10	Human Diseases	Cardiovascular disease
map04512	ECM-receptor interaction	83	9.76637e-12	6.69973e-10	Environmental Information Processing	Signaling molecules and interaction
map04714	Thermogenesis	140	1.92088e-11	1.09811e-09	Organismal Systems	Environmental adaptation
map05016	Huntington disease	164	6.47565e-11	2.77644e-09	Human Diseases	Neurodegenerative disease
map04260	Cardiac muscle contraction	78	6.4471e-11	3.15908e-09	Organismal Systems	Circulatory system
map04932	Non-alcoholic fatty liver disease (NAFLD)	93	7.44801e-10	2.83852e-08	Human Diseases	Endocrine and metabolic disease
map04510	Focal adhesion	140	7.90594e-07	2.71174e-05	Cellular Processes	Cellular community - eukaryotes
map05412	Arrhythmogenic right ventricular cardiomyopathy (ARVC)	71	1.93115e-06	6.02169e-05	Human Diseases	Cardiovascular disease
map00020	Citrate cycle (TCA cycle)	27	3.10635e-06	8.87899e-05	Metabolism	Carbohydrate metabolism
map04022	cGMP-PKG signaling pathway	108	2.32051e-05	0.000612258	Environmental Information Processing	Signal transduction
map03030	DNA replication	25	2.60607e-05	0.000638487	Genetic Information Processing	Replication and repair
map04974	Protein digestion and absorption	59	6.66285e-05	0.00152357	Organismal Systems	Digestive system
map00620	Pyruvate metabolism	27	0.000110109	0.00236047	Metabolism	Carbohydrate metabolism
map00640	Propanoate metabolism	26	0.000161826	0.00326508	Metabolism	Carbohydrate metabolism
map04723	Retrograde endocannabinoid signaling	83	0.000407194	0.00775931	Organismal Systems	Nervous system
map04010	MAPK signaling pathway	170	0.000473272	0.0085438	Environmental Information Processing	Signal transduction
map00100	Steroid biosynthesis	13	0.000545238	0.00935083	Metabolism	Lipid metabolism
map05414	Dilated cardiomyopathy (DCM)	102	0.000582955	0.00952159	Human Diseases	Cardiovascular disease
map00010	Glycolysis / Gluconeogenesis	44	0.00076499	0.0119269	Metabolism	Carbohydrate metabolism
map00280	Valine, leucine and isoleucine degradation	34	0.00107271	0.0159974	Metabolism	Amino acid metabolism
map04110	Cell cycle	69	0.0012739	0.0182062	Cellular Processes	Cell growth and death
map04922	Glucagon signaling pathway	59	0.0019882	0.0272781	Organismal Systems	Endocrine system
map00220	Arginine biosynthesis	13	0.00225144	0.0297016	Metabolism	Amino acid metabolism
map00230	Purine metabolism	84	0.00293591	0.0372969	Metabolism	Nucleotide metabolism
map03460	Fanconi anemia pathway	31	0.00341214	0.0417988	Genetic Information Processing	Replication and repair

## Sheet: Table S6
Table S6 The potential targets of DELs in cis
lncRNA id	lncRNA gene id	Target gene id	Target gene name	Gene description
ENSGALT00000104034	ENSGALG00000054866	ENSGALG00000016972	NUFIP1	NUFIP1, FMR1 interacting protein 1 [Source:NCBI gene;Acc:418841]
ENSGALT00000107014	ENSGALG00000051939	ENSGALG00000040995
ENSGALT00000107014	ENSGALG00000051939	ENSGALG00000053408
ENSGALT00000092366	ENSGALG00000051518	ENSGALG00000026896		cyclin-dependent kinase inhibitor 1-like [Source:NCBI gene;Acc:101751545]
ENSGALT00000107394	ENSGALG00000047636	ENSGALG00000004310	TTYH3	tweety family member 3 [Source:NCBI gene;Acc:416470]
ENSGALT00000103798	ENSGALG00000047399	ENSGALG00000008095	KIF23	kinesin family member 23 [Source:NCBI gene;Acc:415567]
ENSGALT00000093779	ENSGALG00000046682	ENSGALG00000012775	TFAP2A	transcription factor AP-2 alpha [Source:NCBI gene;Acc:395982]
ENSGALT00000107014	ENSGALG00000051939	ENSGALG00000050717
ENSGALT00000029552	ENSGALG00000018702	ENSGALG00000036925	CADM3	cell adhesion molecule 3 [Source:NCBI gene;Acc:772356]
ENSGALT00000090419	ENSGALG00000048274	ENSGALG00000052647		DEAH (Asp-Glu-Ala-His) box polypeptide 33 [Source:NCBI gene;Acc:417499]
ENSGALT00000090419	ENSGALG00000048274	ENSGALG00000021653	IFT22	intraflagellar transport 22 [Source:NCBI gene;Acc:417503]
XR_003073278.1	ENSGALG00000016584	ENSGALG00000033541	FRMPD4	FERM and PDZ domain containing 4 [Source:NCBI gene;Acc:418640]
XR_003073278.1	ENSGALG00000016584	ENSGALG00000016584	EGFL6	EGF like domain multiple 6 [Source:HGNC Symbol;Acc:HGNC:3235]
ENSGALT00000098227	ENSGALG00000051854	ENSGALG00000054793	NCAPH2	non-SMC condensin II complex subunit H2 [Source:NCBI gene;Acc:426276]
ENSGALT00000098227	ENSGALG00000051854	ENSGALG00000038520	STRIP2	striatin interacting protein 2 [Source:NCBI gene;Acc:416676]
ENSGALT00000090419	ENSGALG00000048274	ENSGALG00000043223	COL26A1	collagen type XXVI alpha 1 chain [Source:HGNC Symbol;Acc:HGNC:18038]
ENSGALT00000096941	ENSGALG00000048488	ENSGALG00000002012
ENSGALT00000002921	ENSGALG00000001885	ENSGALG00000001926	HSPB1	heat shock protein family B (small) member 1 [Source:NCBI gene;Acc:396227]
ENSGALT00000106842	ENSGALG00000049021	ENSGALG00000011570	ILF2	interleukin enhancer binding factor 2 [Source:NCBI gene;Acc:425709]
ENSGALT00000108190	ENSGALG00000047490	ENSGALG00000006912	CPEB3	cytoplasmic polyadenylation element binding protein 3 [Source:NCBI gene;Acc:423816]
ENSGALT00000102990	ENSGALG00000055061	ENSGALG00000009228	PARP1	poly (ADP-ribose) polymerase 1 [Source:NCBI gene;Acc:396199]
ENSGALT00000102990	ENSGALG00000055061	ENSGALG00000009219	C3H1orf95	chromosome 3 C1orf95 homolog [Source:NCBI gene;Acc:421315]
ENSGALT00000091449	ENSGALG00000048831	ENSGALG00000044155	TMEM140	transmembrane protein 140 [Source:NCBI gene;Acc:417940]
ENSGALT00000100115	ENSGALG00000051174	ENSGALG00000035960		myosin-7-like 2 [Source:NCBI gene;Acc:429272]
ENSGALT00000098173	ENSGALG00000052692	ENSGALG00000009838	AQR	aquarius intron-binding spliceosomal factor [Source:NCBI gene;Acc:423296]
XR_001468945.2	ENSGALG00000053294	ENSGALG00000030237	PITX1	paired like homeodomain 1 [Source:NCBI gene;Acc:374201]
ENSGALT00000098173	ENSGALG00000052692	ENSGALG00000009845	GJD2	gap junction protein delta 2 [Source:NCBI gene;Acc:395273]
NONGGAT006616.2	ENSGALG00000054286	ENSGALG00000003881	ERCC6L	ERCC excision repair 6 like, spindle assembly checkpoint helicase [Source:NCBI gene;Acc:422135]
NONGGAT006616.2	ENSGALG00000054286	ENSGALG00000003860	MID2	midline 2 [Source:NCBI gene;Acc:422131]
XR_003076394.1	ENSGALG00000049264	ENSGALG00000043476	ARF5	ADP-ribosylation factor 5 [Source:NCBI gene;Acc:396265]
ENSGALT00000093585	ENSGALG00000049549	ENSGALG00000008092	NXT2	nuclear transport factor 2 like export factor 2 [Source:NCBI gene;Acc:422346]
ENSGALT00000093585	ENSGALG00000049549	ENSGALG00000008076	TMEM164	transmembrane protein 164 [Source:NCBI gene;Acc:422344]
ENSGALT00000101377	ENSGALG00000047997	ENSGALG00000014848
ENSGALT00000093279	ENSGALG00000049825	ENSGALG00000037483	ANP32B	acidic (leucine-rich) nuclear phosphoprotein 32 family, member B [Source:NCBI gene;Acc:420087]
ENSGALT00000096941	ENSGALG00000048488	ENSGALG00000034735		glutamate dehydrogenase 2 [Source:NCBI gene;Acc:423612]
ENSGALT00000096941	ENSGALG00000048488	ENSGALG00000029540		multimerin 2 [Source:NCBI gene;Acc:423611]
ENSGALT00000099242	ENSGALG00000048074	ENSGALG00000030372	MPZ	myelin protein zero [Source:NCBI gene;Acc:100859605]
NONGGAT002481.2	ENSGALG00000007593	ENSGALG00000007642	CTBPL	C-terminal binding protein-like [Source:NCBI gene;Acc:416354]
NONGGAT002481.2	ENSGALG00000007593	ENSGALG00000007593	JAKMIP2	janus kinase and microtubule interacting protein 2 [Source:NCBI gene;Acc:416352]
NONGGAT002481.2	ENSGALG00000007593	ENSGALG00000007582	DPYSL3	dihydropyrimidinase like 3 [Source:NCBI gene;Acc:395154]
ENSGALT00000092459	ENSGALG00000054610	ENSGALG00000017024	NEK3	NIMA related kinase 3 [Source:NCBI gene;Acc:770196]
ENSGALT00000099651	ENSGALG00000049545	ENSGALG00000011957	TOB2	transducer of ERBB2, 2 [Source:NCBI gene;Acc:417992]
ENSGALT00000099651	ENSGALG00000049545	ENSGALG00000011958	TEF	TEF, PAR bZIP transcription factor [Source:NCBI gene;Acc:396342]
ENSGALT00000081221	ENSGALG00000031119	ENSGALG00000047573
ENSGALT00000099153	ENSGALG00000047319	ENSGALG00000035065	FAM110B	family with sequence similarity 110 member B [Source:NCBI gene;Acc:421134]
ENSGALT00000102361	ENSGALG00000048150	ENSGALG00000014984	F2RL1	F2R like trypsin receptor 1 [Source:NCBI gene;Acc:427213]
ENSGALT00000106965	ENSGALG00000047636	ENSGALG00000004310	TTYH3	tweety family member 3 [Source:NCBI gene;Acc:416470]
NONGGAT007731.2	ENSGALG00000047771	ENSGALG00000047771	PGF	placental growth factor [Source:NCBI gene;Acc:771832]
ENSGALT00000095343	ENSGALG00000049806	ENSGALG00000009302	EMX2	empty spiracles homeobox 2 [Source:NCBI gene;Acc:423923]
ENSGALT00000107168	ENSGALG00000053491	ENSGALG00000009870	IL15	interleukin 15 [Source:NCBI gene;Acc:395258]
ENSGALT00000106842	ENSGALG00000049021	ENSGALG00000029526		loricrin-like [Source:NCBI gene;Acc:101747853]
ENSGALT00000103979	ENSGALG00000053559	ENSGALG00000043036	VASH1	vasohibin 1 [Source:NCBI gene;Acc:423369]
ENSGALT00000105868	ENSGALG00000035554	ENSGALG00000000824		myosin light chain kinase, smooth muscle-like [Source:NCBI gene;Acc:428278]
ENSGALT00000105868	ENSGALG00000035554	ENSGALG00000000988	EFTUD2	elongation factor Tu GTP binding domain containing 2 [Source:NCBI gene;Acc:428281]
ENSGALT00000100029	ENSGALG00000048588	ENSGALG00000007701	B3GNT7	UDP-GlcNAc:betaGal beta-1,3-N-acetylglucosaminyltransferase 7 [Source:NCBI gene;Acc:424930]
ENSGALT00000006627	ENSGALG00000004167	ENSGALG00000004257	TSPAN15	tetraspanin 15 [Source:NCBI gene;Acc:423699]
ENSGALT00000098606	ENSGALG00000049264	ENSGALG00000043476	ARF5	ADP-ribosylation factor 5 [Source:NCBI gene;Acc:396265]
ENSGALT00000099929	ENSGALG00000053491	ENSGALG00000009870	IL15	interleukin 15 [Source:NCBI gene;Acc:395258]
NONGGAT000370.2	ENSGALG00000052912	ENSGALG00000011957	TOB2	transducer of ERBB2, 2 [Source:NCBI gene;Acc:417992]
ENSGALT00000095716	ENSGALG00000052385	ENSGALG00000052546	HIF3A	hypoxia inducible factor 3 alpha subunit [Source:NCBI gene;Acc:107049602]
ENSGALT00000007414	ENSGALG00000004653	ENSGALG00000004777	AIFM2	apoptosis inducing factor, mitochondria associated 2 [Source:NCBI gene;Acc:423720]
ENSGALT00000007414	ENSGALG00000004653	ENSGALG00000036824	CDH23	cadherin related 23 [Source:NCBI gene;Acc:423718]
ENSGALT00000007414	ENSGALG00000004653	ENSGALG00000004794	H2AFY2	H2A histone family, member Y2 [Source:NCBI gene;Acc:423721]
ENSGALT00000098858	ENSGALG00000050230	ENSGALG00000047026
ENSGALT00000098858	ENSGALG00000050230	ENSGALG00000008444	TUBAL3	tubulin alpha like 3 [Source:NCBI gene;Acc:416694]
XR_003071447.1	ENSGALG00000052222	ENSGALG00000041470	PPARA	peroxisome proliferator activated receptor alpha [Source:NCBI gene;Acc:374120]
ENSGALT00000095813	ENSGALG00000049883	ENSGALG00000051458
NONGGAT005659.2	ENSGALG00000003742	ENSGALG00000003742	CPAMD8	C3 and PZP like, alpha-2-macroglobulin domain containing 8 [Source:NCBI gene;Acc:420138]
NONGGAT000500.2	ENSGALG00000013022	ENSGALG00000013022	CACNA1C	calcium voltage-gated channel subunit alpha1 C [Source:NCBI gene;Acc:395891]
ENSGALT00000106857	ENSGALG00000052579	ENSGALG00000014923	ARHGEF28	Rho guanine nucleotide exchange factor 28 [Source:NCBI gene;Acc:427201]
ENSGALT00000097778	ENSGALG00000051113	ENSGALG00000052302		phosphodiesterase 4D interacting protein [Source:NCBI gene;Acc:425735]
NONGGAT011855.2	ENSGALG00000015170	ENSGALG00000015170	VPS13A	vacuolar protein sorting 13 homolog A [Source:NCBI gene;Acc:427050]
ENSGALT00000094905	ENSGALG00000052658	ENSGALG00000040957	AGO2	argonaute RISC catalytic component 2 [Source:HGNC Symbol;Acc:HGNC:3263]
ENSGALT00000095094	ENSGALG00000034305	ENSGALG00000032974	ADAMTS2	ADAM metallopeptidase with thrombospondin type 1 motif 2 [Source:NCBI gene;Acc:416291]
NONGGAT010187.2	ENSGALG00000014121	ENSGALG00000014121	COX5A	cytochrome c oxidase subunit 5A [Source:NCBI gene;Acc:769735]
ENSGALT00000092198	ENSGALG00000053819	ENSGALG00000011040	SCN3A	sodium voltage-gated channel alpha subunit 3 [Source:NCBI gene;Acc:424180]
ENSGALT00000108217	ENSGALG00000055061	ENSGALG00000009219	C3H1orf95	chromosome 3 C1orf95 homolog [Source:NCBI gene;Acc:421315]
NONGGAT001161.2	ENSGALG00000016867	ENSGALG00000016867	ITGBL1	integrin subunit beta like 1 [Source:NCBI gene;Acc:418769]
ENSGALT00000100523	ENSGALG00000045548	ENSGALG00000015008	ZNF366	zinc finger protein 366 [Source:NCBI gene;Acc:431599]
XR_001470384.2	ENSGALG00000051625	ENSGALG00000021692		NADH:ubiquinone oxidoreductase subunit A11 [Source:NCBI gene;Acc:420060]
NONGGAT000245.2	ENSGALG00000009875	ENSGALG00000009875	HMGA2	high mobility group AT-hook 2 [Source:NCBI gene;Acc:395851]
ENSGALT00000084797	ENSGALG00000046585	ENSGALG00000036142	LOXL3	lysyl oxidase like 3 [Source:NCBI gene;Acc:425986]
XR_003071153.1	ENSGALG00000051816	ENSGALG00000039977	MYH1B	Gallus gallus myosin, heavy chain 1G, skeletal muscle (similar to human myosin, heavy chain 1, skeletal muscle, adult) (MYH1G), mRNA. [Source:RefSeq mRNA;Acc:NM_001319016]
ENSGALT00000098164	ENSGALG00000054248	ENSGALG00000045705		H2A histone family, member X [Source:NCBI gene;Acc:100857391]
ENSGALT00000077801	ENSGALG00000037026	ENSGALG00000030643	VANGL2	VANGL planar cell polarity protein 2 [Source:NCBI gene;Acc:426903]
ENSGALT00000092976	ENSGALG00000047636	ENSGALG00000004310	TTYH3	tweety family member 3 [Source:NCBI gene;Acc:416470]
NONGGAT009868.2	ENSGALG00000032270	ENSGALG00000032270	NCAPH	non-SMC condensin I complex subunit H [Source:NCBI gene;Acc:425304]
NONGGAT009868.2	ENSGALG00000032270	ENSGALG00000036638	TACR1	tachykinin receptor 1 [Source:NCBI gene;Acc:395677]
ENSGALT00000102283	ENSGALG00000053559	ENSGALG00000043036	VASH1	vasohibin 1 [Source:NCBI gene;Acc:423369]
NONGGAT003327.2	ENSGALG00000037717	ENSGALG00000004386	SOX9	SRY (sex determining region Y)-box 9 [Source:NCBI gene;Acc:374148]
ENSGALT00000102362	ENSGALG00000046987	ENSGALG00000016555	HADHB	hydroxyacyl-CoA dehydrogenase trifunctional multienzyme complex subunit beta [Source:HGNC Symbol;Acc:HGNC:4803]
ENSGALT00000107583	ENSGALG00000052259	ENSGALG00000052338	SELENOW	selenoprotein W [Source:NCBI gene;Acc:100310814]
ENSGALT00000097841	ENSGALG00000054222	ENSGALG00000004240	ORAI1	ORAI calcium release-activated calcium modulator 1 [Source:NCBI gene;Acc:416845]
ENSGALT00000105689	ENSGALG00000046682	ENSGALG00000051398		transmembrane protein 14C-like [Source:NCBI gene;Acc:420860]
ENSGALT00000105689	ENSGALG00000046682	ENSGALG00000012775	TFAP2A	transcription factor AP-2 alpha [Source:NCBI gene;Acc:395982]
ENSGALT00000087952	ENSGALG00000044688	ENSGALG00000004039	MINOS1	mitochondrial inner membrane organizing system 1 [Source:NCBI gene;Acc:419474]
ENSGALT00000108232	ENSGALG00000054309	ENSGALG00000017394	INSIG1	insulin induced gene 1 [Source:NCBI gene;Acc:420442]
ENSGALT00000055899	ENSGALG00000036488	ENSGALG00000009066	KCND2	potassium voltage-gated channel subfamily D member 2 [Source:NCBI gene;Acc:374143]
ENSGALT00000100523	ENSGALG00000045548	ENSGALG00000014999	MAP1B	microtubule associated protein 1B [Source:NCBI gene;Acc:396174]
ENSGALT00000092115	ENSGALG00000052222	ENSGALG00000041470	PPARA	peroxisome proliferator activated receptor alpha [Source:NCBI gene;Acc:374120]
MSTRG.845.3	ENSGALG00000031874	ENSGALG00000031571	H2A-VIII	histone H2A-IV-like 1 [Source:NCBI gene;Acc:101749238]
MSTRG.844.1	ENSGALG00000051325	ENSGALG00000049751		histone cluster 1, H2bf [Source:NCBI gene;Acc:769973]
MSTRG.844.1	ENSGALG00000051325	ENSGALG00000052649	HIST1H2B5	histone cluster 1, H2B-V (similar to human histone cluster 1, class H2B) [Source:NCBI gene;Acc:417957]
MSTRG.844.1	ENSGALG00000051325	ENSGALG00000037167	HIST1H103	histone cluster 1, H1.03 (similar to human histone cluster 1, class H1 genes) [Source:NCBI gene;Acc:100858354]
MSTRG.848.4	ENSGALG00000011747	ENSGALG00000049859	H2AFJ	H2A histone family, member J [Source:NCBI gene;Acc:417947]
MSTRG.848.4	ENSGALG00000011747	ENSGALG00000049408	HIST1H2B8	histone cluster 1, H2B-VIII [Source:NCBI gene;Acc:427886]
MSTRG.848.4	ENSGALG00000011747	ENSGALG00000047126		histone cluster 1, H4d [Source:NCBI gene;Acc:427884]
MSTRG.848.4	ENSGALG00000011747	ENSGALG00000037322	HIST1H46	histone cluster 1, H4-VI, germinal H4 (similar to human histone cluster 1, class H4 genes) [Source:NCBI gene;Acc:417946]
MSTRG.844.1	ENSGALG00000051325	ENSGALG00000011740	MGP	matrix Gla protein [Source:NCBI gene;Acc:395912]
MSTRG.21490.2	ENSGALG00000012263	ENSGALG00000012237	POLE2	DNA polymerase epsilon 2, accessory subunit [Source:NCBI gene;Acc:423567]
MSTRG.21490.2	ENSGALG00000012263	ENSGALG00000012232	DNAAF2	dynein axonemal assembly factor 2 [Source:NCBI gene;Acc:423566]
MSTRG.848.4	ENSGALG00000011747	ENSGALG00000011747
MSTRG.848.4	ENSGALG00000011747	ENSGALG00000051325		histone cluster 1 H3 family member a [Source:NCBI gene;Acc:768333]
MSTRG.22805.1	MSTRG.22805	ENSGALG00000048310
MSTRG.22805.1	MSTRG.22805	MSTRG.22804
MSTRG.22805.1	MSTRG.22805	ENSGALG00000051776
MSTRG.22805.1	MSTRG.22805	MSTRG.22807
MSTRG.22805.1	MSTRG.22805	ENSGALG00000052907
MSTRG.21490.2	ENSGALG00000012263	ENSGALG00000012244	KLHDC2	kelch domain containing 2 [Source:NCBI gene;Acc:423569]
MSTRG.844.1	ENSGALG00000051325	ENSGALG00000053511	APOLD1	apolipoprotein L domain containing 1 [Source:NCBI gene;Acc:769889]
MSTRG.844.1	ENSGALG00000051325	ENSGALG00000049859	H2AFJ	H2A histone family, member J [Source:NCBI gene;Acc:417947]
MSTRG.844.1	ENSGALG00000051325	ENSGALG00000028560	OC3	osteocalcin-like protein OC3 [Source:NCBI gene;Acc:417943]
MSTRG.18213.1	ENSGALG00000003841	ENSGALG00000003841		diacylglycerol kinase kappa [Source:NCBI gene;Acc:422129]
MSTRG.18213.1	ENSGALG00000003841	ENSGALG00000029502	CLIC2	chloride intracellular channel 2 [Source:NCBI gene;Acc:422178]
MSTRG.18213.1	ENSGALG00000003841	ENSGALG00000025810	CCNB3	cyclin B3 [Source:NCBI gene;Acc:396167]
MSTRG.18213.1	ENSGALG00000003841	ENSGALG00000003860	MID2	midline 2 [Source:NCBI gene;Acc:422131]
MSTRG.7875.25	ENSGALG00000039977	ENSGALG00000029606	MYH1E	myosin, heavy chain 1E, skeletal muscle (similar to human myosin, heavy chain 1, skeletal muscle, adult) [Source:NCBI gene;Acc:427788]
MSTRG.7875.25	ENSGALG00000039977	ENSGALG00000039977	MYH1B	Gallus gallus myosin, heavy chain 1G, skeletal muscle (similar to human myosin, heavy chain 1, skeletal muscle, adult) (MYH1G), mRNA. [Source:RefSeq mRNA;Acc:NM_001319016]
MSTRG.7875.25	ENSGALG00000039977	ENSGALG00000037864	MYH1A	myosin, heavy chain 1A, skeletal muscle (similar to human myosin, heavy chain 1, skeletal muscle, adult) [Source:NCBI gene;Acc:417309]
MSTRG.848.4	ENSGALG00000011747	ENSGALG00000050309		histone cluster 1, H2bo [Source:NCBI gene;Acc:100858607]
MSTRG.22805.1	MSTRG.22805	ENSGALG00000051229
MSTRG.7257.16	ENSGALG00000050132	ENSGALG00000050132		zinc finger protein 501-like [Source:NCBI gene;Acc:107057099]
MSTRG.17489.5	ENSGALG00000043929	ENSGALG00000030164	ECH1	enoyl-CoA hydratase 1 [Source:NCBI gene;Acc:100858352]
MSTRG.848.4	ENSGALG00000011747	ENSGALG00000038969		histone H3.2-like [Source:NCBI gene;Acc:769852]
MSTRG.6624.1	MSTRG.6624	MSTRG.6625
MSTRG.848.4	ENSGALG00000011747	ENSGALG00000052284	H2A-VIII	histone cluster 1, H2A-IV-like 4 (similar to human histone cluster 2, class H2A, member C) [Source:NCBI gene;Acc:427895]
MSTRG.848.4	ENSGALG00000011747	ENSGALG00000027064	HIST1H3H	histone cluster 1 H3 family member h [Source:NCBI gene;Acc:100858681]
MSTRG.844.1	ENSGALG00000051325	ENSGALG00000032645	H2A-VIII	histone cluster 1, H2A-IV-like 3 (similar to human histone cluster 2, class H2A, member C) [Source:NCBI gene;Acc:417955]
MSTRG.844.1	ENSGALG00000051325	ENSGALG00000051251		histone cluster 1,H2B-VII-like 4 (similar to human histone cluster 1, class H2B, member N) [Source:NCBI gene;Acc:770267]
MSTRG.844.1	ENSGALG00000051325	ENSGALG00000011747
MSTRG.7257.17	ENSGALG00000050132	ENSGALG00000050132		zinc finger protein 501-like [Source:NCBI gene;Acc:107057099]
MSTRG.22805.1	MSTRG.22805	ENSGALG00000050089
MSTRG.22805.1	MSTRG.22805	MSTRG.22813
MSTRG.22805.1	MSTRG.22805	MSTRG.22812
MSTRG.16871.5	ENSGALG00000042005	ENSGALG00000033575	EIF2B4	eukaryotic translation initiation factor 2B subunit delta [Source:NCBI gene;Acc:425800]
MSTRG.16871.5	ENSGALG00000042005	ENSGALG00000042005		uridine-cytidine kinase-like 1-like [Source:NCBI gene;Acc:776992]
MSTRG.21490.15	ENSGALG00000012263	ENSGALG00000012263	NEMF	nuclear export mediator factor [Source:NCBI gene;Acc:428926]
MSTRG.21490.14	ENSGALG00000012263	ENSGALG00000012237	POLE2	DNA polymerase epsilon 2, accessory subunit [Source:NCBI gene;Acc:423567]
MSTRG.18494.1	ENSGALG00000007683	ENSGALG00000007703		ligand of Numb protein X 2-like [Source:NCBI gene;Acc:422320]
MSTRG.18494.1	ENSGALG00000007683	ENSGALG00000007683
MSTRG.21490.14	ENSGALG00000012263	ENSGALG00000012263	NEMF	nuclear export mediator factor [Source:NCBI gene;Acc:428926]
MSTRG.21491.14	ENSGALG00000012263	ENSGALG00000012237	POLE2	DNA polymerase epsilon 2, accessory subunit [Source:NCBI gene;Acc:423567]
MSTRG.21491.14	ENSGALG00000012263	ENSGALG00000012244	KLHDC2	kelch domain containing 2 [Source:NCBI gene;Acc:423569]
MSTRG.21491.14	ENSGALG00000012263	ENSGALG00000012232	DNAAF2	dynein axonemal assembly factor 2 [Source:NCBI gene;Acc:423566]
MSTRG.21491.13	ENSGALG00000012263	ENSGALG00000012237	POLE2	DNA polymerase epsilon 2, accessory subunit [Source:NCBI gene;Acc:423567]
MSTRG.21491.13	ENSGALG00000012263	ENSGALG00000012244	KLHDC2	kelch domain containing 2 [Source:NCBI gene;Acc:423569]
MSTRG.21491.13	ENSGALG00000012263	ENSGALG00000012232	DNAAF2	dynein axonemal assembly factor 2 [Source:NCBI gene;Acc:423566]
MSTRG.21490.6	ENSGALG00000012263	ENSGALG00000012232	DNAAF2	dynein axonemal assembly factor 2 [Source:NCBI gene;Acc:423566]
MSTRG.21490.6	ENSGALG00000012263	ENSGALG00000012244	KLHDC2	kelch domain containing 2 [Source:NCBI gene;Acc:423569]
MSTRG.21490.6	ENSGALG00000012263	ENSGALG00000012237	POLE2	DNA polymerase epsilon 2, accessory subunit [Source:NCBI gene;Acc:423567]
MSTRG.21490.6	ENSGALG00000012263	ENSGALG00000012263	NEMF	nuclear export mediator factor [Source:NCBI gene;Acc:428926]
MSTRG.5174.3	ENSGALG00000052318	ENSGALG00000052318
MSTRG.16871.5	ENSGALG00000042005	ENSGALG00000016513	PPM1G	protein phosphatase, Mg2+/Mn2+ dependent 1G [Source:NCBI gene;Acc:421986]
MSTRG.16871.5	ENSGALG00000042005	ENSGALG00000041028	DPYSL5	dihydropyrimidinase-related protein 5-like [Source:NCBI gene;Acc:107053190]
MSTRG.16871.6	ENSGALG00000042005	ENSGALG00000042005		uridine-cytidine kinase-like 1-like [Source:NCBI gene;Acc:776992]
MSTRG.22805.1	MSTRG.22805	MSTRG.22811
MSTRG.22805.1	MSTRG.22805	MSTRG.22810
MSTRG.22805.1	MSTRG.22805	MSTRG.22806
MSTRG.22805.1	MSTRG.22805	MSTRG.22800
MSTRG.22805.1	MSTRG.22805	MSTRG.22802
MSTRG.22805.1	MSTRG.22805	MSTRG.22808
MSTRG.848.4	ENSGALG00000011747	ENSGALG00000032645	H2A-VIII	histone cluster 1, H2A-IV-like 3 (similar to human histone cluster 2, class H2A, member C) [Source:NCBI gene;Acc:417955]
MSTRG.15439.4	ENSGALG00000009303	ENSGALG00000009305	LBR	lamin B receptor [Source:NCBI gene;Acc:396285]
MSTRG.848.4	ENSGALG00000011747	ENSGALG00000049751		histone cluster 1, H2bf [Source:NCBI gene;Acc:769973]
MSTRG.21490.5	ENSGALG00000012263	ENSGALG00000012263	NEMF	nuclear export mediator factor [Source:NCBI gene;Acc:428926]
MSTRG.3689.1	ENSGALG00000003221	ENSGALG00000003193	CRABP-I	cellular retinoic acid binding protein 1 [Source:NCBI gene;Acc:374211]
MSTRG.16871.6	ENSGALG00000042005	ENSGALG00000041028	DPYSL5	dihydropyrimidinase-related protein 5-like [Source:NCBI gene;Acc:107053190]
MSTRG.16871.6	ENSGALG00000042005	ENSGALG00000016513	PPM1G	protein phosphatase, Mg2+/Mn2+ dependent 1G [Source:NCBI gene;Acc:421986]
MSTRG.16871.6	ENSGALG00000042005	ENSGALG00000033575	EIF2B4	eukaryotic translation initiation factor 2B subunit delta [Source:NCBI gene;Acc:425800]
MSTRG.840.10	ENSGALG00000037666	ENSGALG00000053511	APOLD1	apolipoprotein L domain containing 1 [Source:NCBI gene;Acc:769889]
MSTRG.840.10	ENSGALG00000037666	ENSGALG00000054083	H2A-VIII	histone cluster 1, H2A, IV (similar to human histone cluster 2, class H2A, member C) [Source:NCBI gene;Acc:404299]
MSTRG.840.10	ENSGALG00000037666	ENSGALG00000051251		histone cluster 1,H2B-VII-like 4 (similar to human histone cluster 1, class H2B, member N) [Source:NCBI gene;Acc:770267]
MSTRG.20434.1	ENSGALG00000030499	ENSGALG00000006647	DUSP8	dual specificity phosphatase 8 [Source:NCBI gene;Acc:770435]
MSTRG.848.4	ENSGALG00000011747	ENSGALG00000027571		histone cluster 1, H2B-VII-like 2 (similar to human histone cluster 1, class H2B, member N) [Source:NCBI gene;Acc:770188]
MSTRG.845.3	ENSGALG00000031874	ENSGALG00000035244		histone cluster 2 H3 family member d [Source:NCBI gene;Acc:770022]
MSTRG.848.4	ENSGALG00000011747	ENSGALG00000035244		histone cluster 2 H3 family member d [Source:NCBI gene;Acc:770022]
MSTRG.848.4	ENSGALG00000011747	ENSGALG00000042491		histone cluster 1, H4d [Source:NCBI gene;Acc:427884]
MSTRG.845.1	ENSGALG00000011747	ENSGALG00000052649	HIST1H2B5	histone cluster 1, H2B-V (similar to human histone cluster 1, class H2B) [Source:NCBI gene;Acc:417957]
MSTRG.3689.1	ENSGALG00000003221	ENSGALG00000036850	DNAJA4	DnaJ heat shock protein family (Hsp40) member A4 [Source:NCBI gene;Acc:415360]
MSTRG.3689.1	ENSGALG00000003221	ENSGALG00000037401	IDH3A	isocitrate dehydrogenase 3 (NAD(+)) alpha [Source:NCBI gene;Acc:415362]
MSTRG.845.3	ENSGALG00000031874	ENSGALG00000050309		histone cluster 1, H2bo [Source:NCBI gene;Acc:100858607]
MSTRG.21491.7	ENSGALG00000012244	ENSGALG00000012263	NEMF	nuclear export mediator factor [Source:NCBI gene;Acc:428926]
MSTRG.21491.7	ENSGALG00000012244	ENSGALG00000012237	POLE2	DNA polymerase epsilon 2, accessory subunit [Source:NCBI gene;Acc:423567]
MSTRG.21491.6	ENSGALG00000012244	ENSGALG00000012263	NEMF	nuclear export mediator factor [Source:NCBI gene;Acc:428926]
MSTRG.21491.6	ENSGALG00000012244	ENSGALG00000012237	POLE2	DNA polymerase epsilon 2, accessory subunit [Source:NCBI gene;Acc:423567]
MSTRG.2895.1	ENSGALG00000016975	ENSGALG00000016972	NUFIP1	NUFIP1, FMR1 interacting protein 1 [Source:NCBI gene;Acc:418841]
MSTRG.2895.1	ENSGALG00000016975	ENSGALG00000016979	SLC25A30	solute carrier family 25 member 30 [Source:NCBI gene;Acc:418845]
MSTRG.2895.1	ENSGALG00000016975	ENSGALG00000016975	KCTD4	potassium channel tetramerization domain containing 4 [Source:NCBI gene;Acc:769400]
MSTRG.1173.4	ENSGALG00000047296	ENSGALG00000012783	MYBPC1	myosin binding protein C, slow type [Source:NCBI gene;Acc:418099]
MSTRG.21491.1	ENSGALG00000012244	ENSGALG00000012237	POLE2	DNA polymerase epsilon 2, accessory subunit [Source:NCBI gene;Acc:423567]
MSTRG.845.3	ENSGALG00000031874	ENSGALG00000038969		histone H3.2-like [Source:NCBI gene;Acc:769852]
MSTRG.21491.1	ENSGALG00000012244	ENSGALG00000012232	DNAAF2	dynein axonemal assembly factor 2 [Source:NCBI gene;Acc:423566]
MSTRG.845.3	ENSGALG00000031874	ENSGALG00000052284	H2A-VIII	histone cluster 1, H2A-IV-like 4 (similar to human histone cluster 2, class H2A, member C) [Source:NCBI gene;Acc:427895]
MSTRG.845.3	ENSGALG00000031874	ENSGALG00000027064	HIST1H3H	histone cluster 1 H3 family member h [Source:NCBI gene;Acc:100858681]
MSTRG.845.1	ENSGALG00000011747	ENSGALG00000011740	MGP	matrix Gla protein [Source:NCBI gene;Acc:395912]
MSTRG.845.1	ENSGALG00000011747	ENSGALG00000053511	APOLD1	apolipoprotein L domain containing 1 [Source:NCBI gene;Acc:769889]
MSTRG.845.1	ENSGALG00000011747	ENSGALG00000050309		histone cluster 1, H2bo [Source:NCBI gene;Acc:100858607]
MSTRG.845.1	ENSGALG00000011747	ENSGALG00000054083	H2A-VIII	histone cluster 1, H2A, IV (similar to human histone cluster 2, class H2A, member C) [Source:NCBI gene;Acc:404299]
MSTRG.845.3	ENSGALG00000031874	ENSGALG00000042491		histone cluster 1, H4d [Source:NCBI gene;Acc:427884]
MSTRG.845.2	ENSGALG00000034631	ENSGALG00000027571		histone cluster 1, H2B-VII-like 2 (similar to human histone cluster 1, class H2B, member N) [Source:NCBI gene;Acc:770188]
MSTRG.845.2	ENSGALG00000034631	ENSGALG00000032645	H2A-VIII	histone cluster 1, H2A-IV-like 3 (similar to human histone cluster 2, class H2A, member C) [Source:NCBI gene;Acc:417955]
MSTRG.845.2	ENSGALG00000034631	ENSGALG00000051325		histone cluster 1 H3 family member a [Source:NCBI gene;Acc:768333]
MSTRG.845.2	ENSGALG00000034631	ENSGALG00000011747
MSTRG.845.2	ENSGALG00000034631	ENSGALG00000037322	HIST1H46	histone cluster 1, H4-VI, germinal H4 (similar to human histone cluster 1, class H4 genes) [Source:NCBI gene;Acc:417946]
MSTRG.845.2	ENSGALG00000034631	ENSGALG00000047126		histone cluster 1, H4d [Source:NCBI gene;Acc:427884]
MSTRG.845.2	ENSGALG00000034631	ENSGALG00000049408	HIST1H2B8	histone cluster 1, H2B-VIII [Source:NCBI gene;Acc:427886]
MSTRG.22803.1	MSTRG.22803	MSTRG.22804
MSTRG.845.2	ENSGALG00000034631	ENSGALG00000049859	H2AFJ	H2A histone family, member J [Source:NCBI gene;Acc:417947]
MSTRG.845.2	ENSGALG00000034631	ENSGALG00000052284	H2A-VIII	histone cluster 1, H2A-IV-like 4 (similar to human histone cluster 2, class H2A, member C) [Source:NCBI gene;Acc:427895]
MSTRG.845.2	ENSGALG00000034631	ENSGALG00000038969		histone H3.2-like [Source:NCBI gene;Acc:769852]
MSTRG.845.2	ENSGALG00000034631	ENSGALG00000050309		histone cluster 1, H2bo [Source:NCBI gene;Acc:100858607]
MSTRG.845.2	ENSGALG00000034631	ENSGALG00000049751		histone cluster 1, H2bf [Source:NCBI gene;Acc:769973]
MSTRG.845.2	ENSGALG00000034631	ENSGALG00000035244		histone cluster 2 H3 family member d [Source:NCBI gene;Acc:770022]
MSTRG.845.2	ENSGALG00000034631	ENSGALG00000031571	H2A-VIII	histone H2A-IV-like 1 [Source:NCBI gene;Acc:101749238]
MSTRG.845.2	ENSGALG00000034631	ENSGALG00000042491		histone cluster 1, H4d [Source:NCBI gene;Acc:427884]
MSTRG.845.2	ENSGALG00000034631	ENSGALG00000037167	HIST1H103	histone cluster 1, H1.03 (similar to human histone cluster 1, class H1 genes) [Source:NCBI gene;Acc:100858354]
MSTRG.845.2	ENSGALG00000034631	ENSGALG00000027064	HIST1H3H	histone cluster 1 H3 family member h [Source:NCBI gene;Acc:100858681]
MSTRG.22803.1	MSTRG.22803	ENSGALG00000051776
MSTRG.22803.1	MSTRG.22803	MSTRG.22796
MSTRG.22803.1	MSTRG.22803	MSTRG.22807
MSTRG.840.1	ENSGALG00000037666	ENSGALG00000050309		histone cluster 1, H2bo [Source:NCBI gene;Acc:100858607]
MSTRG.840.1	ENSGALG00000037666	ENSGALG00000053511	APOLD1	apolipoprotein L domain containing 1 [Source:NCBI gene;Acc:769889]
MSTRG.840.1	ENSGALG00000037666	ENSGALG00000011740	MGP	matrix Gla protein [Source:NCBI gene;Acc:395912]
MSTRG.840.1	ENSGALG00000037666	ENSGALG00000049751		histone cluster 1, H2bf [Source:NCBI gene;Acc:769973]
MSTRG.840.1	ENSGALG00000037666	ENSGALG00000037167	HIST1H103	histone cluster 1, H1.03 (similar to human histone cluster 1, class H1 genes) [Source:NCBI gene;Acc:100858354]
MSTRG.13976.1	ENSGALG00000001373	ENSGALG00000001504	DDX20	DEAD-box helicase 20 [Source:NCBI gene;Acc:419869]
MSTRG.845.3	ENSGALG00000031874	ENSGALG00000037322	HIST1H46	histone cluster 1, H4-VI, germinal H4 (similar to human histone cluster 1, class H4 genes) [Source:NCBI gene;Acc:417946]
MSTRG.845.3	ENSGALG00000031874	ENSGALG00000051325		histone cluster 1 H3 family member a [Source:NCBI gene;Acc:768333]
MSTRG.840.1	ENSGALG00000037666	ENSGALG00000038969		histone H3.2-like [Source:NCBI gene;Acc:769852]
MSTRG.845.3	ENSGALG00000031874	ENSGALG00000027571		histone cluster 1, H2B-VII-like 2 (similar to human histone cluster 1, class H2B, member N) [Source:NCBI gene;Acc:770188]
MSTRG.848.1	ENSGALG00000011747	ENSGALG00000038969		histone H3.2-like [Source:NCBI gene;Acc:769852]
MSTRG.5693.1	ENSGALG00000033148	ENSGALG00000004184	SPARC	secreted protein acidic and cysteine rich [Source:NCBI gene;Acc:386571]
MSTRG.848.1	ENSGALG00000011747	ENSGALG00000052284	H2A-VIII	histone cluster 1, H2A-IV-like 4 (similar to human histone cluster 2, class H2A, member C) [Source:NCBI gene;Acc:427895]
MSTRG.848.1	ENSGALG00000011747	ENSGALG00000047126		histone cluster 1, H4d [Source:NCBI gene;Acc:427884]
MSTRG.848.1	ENSGALG00000011747	ENSGALG00000027571		histone cluster 1, H2B-VII-like 2 (similar to human histone cluster 1, class H2B, member N) [Source:NCBI gene;Acc:770188]
MSTRG.848.4	ENSGALG00000011747	ENSGALG00000037167	HIST1H103	histone cluster 1, H1.03 (similar to human histone cluster 1, class H1 genes) [Source:NCBI gene;Acc:100858354]
MSTRG.17517.1	ENSGALG00000031325	ENSGALG00000036498	EHD2	EH domain-containing protein 2-like [Source:NCBI gene;Acc:107049991]
MSTRG.17517.1	ENSGALG00000031325	ENSGALG00000031325	TGFB1	transforming growth factor beta 1 [Source:NCBI gene;Acc:100873157]
MSTRG.848.1	ENSGALG00000011747	ENSGALG00000054083	H2A-VIII	histone cluster 1, H2A, IV (similar to human histone cluster 2, class H2A, member C) [Source:NCBI gene;Acc:404299]
MSTRG.848.4	ENSGALG00000011747	ENSGALG00000031571	H2A-VIII	histone H2A-IV-like 1 [Source:NCBI gene;Acc:101749238]
MSTRG.840.1	ENSGALG00000037666	ENSGALG00000052284	H2A-VIII	histone cluster 1, H2A-IV-like 4 (similar to human histone cluster 2, class H2A, member C) [Source:NCBI gene;Acc:427895]
MSTRG.840.1	ENSGALG00000037666	ENSGALG00000011747
MSTRG.22803.1	MSTRG.22803	ENSGALG00000052907
MSTRG.22803.1	MSTRG.22803	ENSGALG00000051229
MSTRG.22803.1	MSTRG.22803	ENSGALG00000050089
MSTRG.22803.1	MSTRG.22803	ENSGALG00000052741
MSTRG.22803.1	MSTRG.22803	MSTRG.22806
MSTRG.22803.1	MSTRG.22803	MSTRG.22800
MSTRG.22803.1	MSTRG.22803	MSTRG.22802
MSTRG.22803.1	MSTRG.22803	MSTRG.22808
MSTRG.840.1	ENSGALG00000037666	ENSGALG00000047126		histone cluster 1, H4d [Source:NCBI gene;Acc:427884]
MSTRG.10715.1	ENSGALG00000015181	ENSGALG00000015181	GAREM1	GRB2 associated regulator of MAPK1 subtype 1 [Source:NCBI gene;Acc:421098]
MSTRG.14444.1	MSTRG.14444	ENSGALG00000013506	MED24	mediator complex subunit 24 [Source:NCBI gene;Acc:426134]
MSTRG.845.3	ENSGALG00000031874	ENSGALG00000049408	HIST1H2B8	histone cluster 1, H2B-VIII [Source:NCBI gene;Acc:427886]
MSTRG.845.3	ENSGALG00000031874	ENSGALG00000047126		histone cluster 1, H4d [Source:NCBI gene;Acc:427884]
MSTRG.7260.12	ENSGALG00000050132	ENSGALG00000050132		zinc finger protein 501-like [Source:NCBI gene;Acc:107057099]
MSTRG.13976.1	ENSGALG00000001373	ENSGALG00000001480	INKA2	family with sequence similarity 212, member B [Source:NCBI gene;Acc:419868]
MSTRG.13976.1	ENSGALG00000001373	ENSGALG00000001343	LAMB3	laminin subunit beta 3 [Source:NCBI gene;Acc:428268]
MSTRG.840.1	ENSGALG00000037666	ENSGALG00000027571		histone cluster 1, H2B-VII-like 2 (similar to human histone cluster 1, class H2B, member N) [Source:NCBI gene;Acc:770188]
MSTRG.840.1	ENSGALG00000037666	ENSGALG00000032645	H2A-VIII	histone cluster 1, H2A-IV-like 3 (similar to human histone cluster 2, class H2A, member C) [Source:NCBI gene;Acc:417955]
MSTRG.14444.1	MSTRG.14444	ENSGALG00000013495	GSDMA	gasdermin A [Source:NCBI gene;Acc:426132]
MSTRG.21491.1	ENSGALG00000012244	ENSGALG00000012244	KLHDC2	kelch domain containing 2 [Source:NCBI gene;Acc:423569]

## Sheet: Table S7
Table S7 The potential targets of DELs in trans
lncRNA id	lncRNA gene id	Target gene id	Target gene name
ENSGALT00000104034	ENSGALG00000054866	ENSGALG00000011008	MAP3K21
XR_003077656.1	ENSGALG00000051782	ENSGALG00000025748	FGF9
XR_003077656.1	ENSGALG00000051782	ENSGALG00000038939
XR_003077656.1	ENSGALG00000051782	ENSGALG00000017169	ELMOD1
XR_003077656.1	ENSGALG00000051782	ENSGALG00000006564
XR_003077656.1	ENSGALG00000051782	ENSGALG00000046616	CHGB
XR_003077656.1	ENSGALG00000051782	ENSGALG00000037160
XR_003077656.1	ENSGALG00000051782	ENSGALG00000049780
XR_003077656.1	ENSGALG00000051782	ENSGALG00000009560	MSMO1
XR_003077656.1	ENSGALG00000051782	ENSGALG00000005507	NONO
XR_003077656.1	ENSGALG00000051782	ENSGALG00000028900	CENPT
XR_003077656.1	ENSGALG00000051782	ENSGALG00000009365	CYP51A1
XR_003077656.1	ENSGALG00000051782	ENSGALG00000044643
XR_003077656.1	ENSGALG00000051782	ENSGALG00000035869	ATAD3A
XR_003077656.1	ENSGALG00000051782	ENSGALG00000008362	SSTR4
XR_003077656.1	ENSGALG00000051782	ENSGALG00000040373	EXOSC2
XR_003077656.1	ENSGALG00000051782	ENSGALG00000002624	BMS1
XR_003077656.1	ENSGALG00000051782	ENSGALG00000007996	ANKRD44
XR_003077656.1	ENSGALG00000051782	ENSGALG00000007168	CFAP20DC
XR_003077656.1	ENSGALG00000051782	ENSGALG00000035465	WDR76
XR_003077656.1	ENSGALG00000051782	ENSGALG00000030084	EXOSC7
XR_003077656.1	ENSGALG00000051782	ENSGALG00000047031
ENSGALT00000099242	ENSGALG00000048074	ENSGALG00000037611
ENSGALT00000099242	ENSGALG00000048074	ENSGALG00000009616	SPATA17
ENSGALT00000099242	ENSGALG00000048074	ENSGALG00000050173	TCEA3
ENSGALT00000099242	ENSGALG00000048074	ENSGALG00000010200	TRHDE
ENSGALT00000099242	ENSGALG00000048074	ENSGALG00000013073	UPP1
ENSGALT00000099242	ENSGALG00000048074	ENSGALG00000009703	NDUFS7
ENSGALT00000099242	ENSGALG00000048074	ENSGALG00000030512
ENSGALT00000099242	ENSGALG00000048074	ENSGALG00000016809	EDAR
XR_003077656.1	ENSGALG00000051782	ENSGALG00000035191	PRLHR2
ENSGALT00000099242	ENSGALG00000048074	ENSGALG00000010379	SNCA
ENSGALT00000099242	ENSGALG00000048074	ENSGALG00000053121
ENSGALT00000099242	ENSGALG00000048074	ENSGALG00000035157	SOX21
ENSGALT00000099242	ENSGALG00000048074	ENSGALG00000053246	OCM2
ENSGALT00000099242	ENSGALG00000048074	ENSGALG00000041028	DPYSL5
ENSGALT00000099242	ENSGALG00000048074	ENSGALG00000011101	URB2
XR_003077656.1	ENSGALG00000051782	ENSGALG00000037828	SLC47A1
XR_003077656.1	ENSGALG00000051782	ENSGALG00000014982	RBBP8
XR_003077656.1	ENSGALG00000051782	ENSGALG00000014853	CLVS2
ENSGALT00000099242	ENSGALG00000048074	ENSGALG00000051336
XR_003077656.1	ENSGALG00000051782	ENSGALG00000048205
XR_003077656.1	ENSGALG00000051782	ENSGALG00000054948
XR_003077656.1	ENSGALG00000051782	ENSGALG00000052494
XR_003077656.1	ENSGALG00000051782	ENSGALG00000030597	KIF11
XR_003077656.1	ENSGALG00000051782	ENSGALG00000015122	TAF4B
XR_003077656.1	ENSGALG00000051782	ENSGALG00000028501	DCK
XR_003077656.1	ENSGALG00000051782	ENSGALG00000019741	PSMC3IP
XR_003077656.1	ENSGALG00000051782	ENSGALG00000002557	ADGRD1
XR_003077656.1	ENSGALG00000051782	ENSGALG00000000806	LINGO3
XR_003077656.1	ENSGALG00000051782	ENSGALG00000002531	SF3B3
XR_003077656.1	ENSGALG00000051782	ENSGALG00000036935
XR_003077656.1	ENSGALG00000051782	ENSGALG00000041573	BPNT2
XR_003077656.1	ENSGALG00000051782	ENSGALG00000012000	METTL14
XR_003077656.1	ENSGALG00000051782	ENSGALG00000036754	CHKA
XR_003077656.1	ENSGALG00000051782	ENSGALG00000048879	SAMD13
XR_003077656.1	ENSGALG00000051782	ENSGALG00000005054	DKC1
XR_003077656.1	ENSGALG00000051782	ENSGALG00000009305	LBR
XR_003077656.1	ENSGALG00000051782	ENSGALG00000026722	UNC119B
XR_003077656.1	ENSGALG00000051782	ENSGALG00000029002
XR_003077656.1	ENSGALG00000051782	ENSGALG00000009016	SLX4IP
XR_003077656.1	ENSGALG00000051782	ENSGALG00000027629	GNG2
XR_003077656.1	ENSGALG00000051782	ENSGALG00000017185	TMEM123
ENSGALT00000099242	ENSGALG00000048074	ENSGALG00000028115	SFN
XR_003077656.1	ENSGALG00000051782	ENSGALG00000020454	C5H14ORF169
XR_003077656.1	ENSGALG00000051782	ENSGALG00000040896	FASN
XR_003077656.1	ENSGALG00000051782	ENSGALG00000003584	KPNA2
XR_003077656.1	ENSGALG00000051782	ENSGALG00000040954	GPR37
XR_003077656.1	ENSGALG00000051782	ENSGALG00000013506	MED24
XR_003077656.1	ENSGALG00000051782	ENSGALG00000048144
XR_003077656.1	ENSGALG00000051782	ENSGALG00000016584	EGFL6
XR_003077656.1	ENSGALG00000051782	ENSGALG00000045842
XR_003077656.1	ENSGALG00000051782	ENSGALG00000008962	MSH2
XR_003077656.1	ENSGALG00000051782	ENSGALG00000007354	CIT
XR_003077656.1	ENSGALG00000051782	ENSGALG00000009346	HN1L
XR_003077656.1	ENSGALG00000051782	ENSGALG00000016261	CYBB
XR_003077656.1	ENSGALG00000051782	ENSGALG00000033226	FAM107B
XR_003077656.1	ENSGALG00000051782	ENSGALG00000001506	PTTG2
XR_003077656.1	ENSGALG00000051782	ENSGALG00000054780
XR_003077656.1	ENSGALG00000051782	ENSGALG00000005420	AATF
XR_003077656.1	ENSGALG00000051782	ENSGALG00000009207	TRIM2
XR_003077656.1	ENSGALG00000051782	ENSGALG00000000745	SLC26A9
XR_003077656.1	ENSGALG00000051782	ENSGALG00000011662	NUP205
XR_003077656.1	ENSGALG00000051782	ENSGALG00000008798	ZMYND19
XR_003077656.1	ENSGALG00000051782	ENSGALG00000037423	PTPRK
XR_003077656.1	ENSGALG00000051782	ENSGALG00000008304	STN1
ENSGALT00000099242	ENSGALG00000048074	ENSGALG00000012219	UNC5C
ENSGALT00000099242	ENSGALG00000048074	ENSGALG00000017274	CD9
ENSGALT00000006627	ENSGALG00000004167	ENSGALG00000006775	TGM2
ENSGALT00000006627	ENSGALG00000004167	ENSGALG00000015233	ATP1B1
ENSGALT00000006627	ENSGALG00000004167	ENSGALG00000008351	CAV3
ENSGALT00000006627	ENSGALG00000004167	ENSGALG00000040320	HOXB8
ENSGALT00000006627	ENSGALG00000004167	ENSGALG00000015055	SLC22A16
ENSGALT00000006627	ENSGALG00000004167	ENSGALG00000009884	SYT14
ENSGALT00000006627	ENSGALG00000004167	ENSGALG00000035334	COX3
ENSGALT00000006627	ENSGALG00000004167	ENSGALG00000041808	ANO1
ENSGALT00000006627	ENSGALG00000004167	ENSGALG00000033303
ENSGALT00000006627	ENSGALG00000004167	ENSGALG00000026081	RBM38
ENSGALT00000006627	ENSGALG00000004167	ENSGALG00000003733	LIFR
ENSGALT00000006627	ENSGALG00000004167	ENSGALG00000006969	USP28
ENSGALT00000006627	ENSGALG00000004167	ENSGALG00000008349	LMCD1
ENSGALT00000006627	ENSGALG00000004167	ENSGALG00000004721
ENSGALT00000006627	ENSGALG00000004167	ENSGALG00000002277	KLHL24
ENSGALT00000006627	ENSGALG00000004167	ENSGALG00000014463	ACTN2
ENSGALT00000006627	ENSGALG00000004167	ENSGALG00000004613	P2RX5
ENSGALT00000006627	ENSGALG00000004167	ENSGALG00000015682	UGCG
ENSGALT00000006627	ENSGALG00000004167	ENSGALG00000016791	SLC9A2
ENSGALT00000006627	ENSGALG00000004167	ENSGALG00000002709	MYO1C
ENSGALT00000006627	ENSGALG00000004167	ENSGALG00000003657	UNC119
ENSGALT00000006627	ENSGALG00000004167	ENSGALG00000023933	G0S2
ENSGALT00000006627	ENSGALG00000004167	ENSGALG00000015409	PROS1
ENSGALT00000006627	ENSGALG00000004167	ENSGALG00000012783	MYBPC1
ENSGALT00000006627	ENSGALG00000004167	ENSGALG00000011813	HEG1
ENSGALT00000006627	ENSGALG00000004167	ENSGALG00000002012
ENSGALT00000006627	ENSGALG00000004167	ENSGALG00000007539	ANKRD2
ENSGALT00000006627	ENSGALG00000004167	ENSGALG00000008998	FAM179A
ENSGALT00000006627	ENSGALG00000004167	ENSGALG00000035960
ENSGALT00000006627	ENSGALG00000004167	ENSGALG00000010870	JUN
ENSGALT00000006627	ENSGALG00000004167	ENSGALG00000014569	PNPLA2
ENSGALT00000006627	ENSGALG00000004167	ENSGALG00000029502	CLIC2
ENSGALT00000006627	ENSGALG00000004167	ENSGALG00000012206	CGRRF1
ENSGALT00000006627	ENSGALG00000004167	ENSGALG00000034756
ENSGALT00000006627	ENSGALG00000004167	ENSGALG00000012577	FRMD3
ENSGALT00000006627	ENSGALG00000004167	ENSGALG00000036598	SHISAL1
ENSGALT00000006627	ENSGALG00000004167	ENSGALG00000000399	DUSP28
ENSGALT00000006627	ENSGALG00000004167	ENSGALG00000029510	STK32B
ENSGALT00000006627	ENSGALG00000004167	ENSGALG00000002495	CHCHD2P9
ENSGALT00000006627	ENSGALG00000004167	ENSGALG00000005971	RIC3
ENSGALT00000006627	ENSGALG00000004167	ENSGALG00000053585
ENSGALT00000006627	ENSGALG00000004167	ENSGALG00000037619	HOXB6
ENSGALT00000006627	ENSGALG00000004167	ENSGALG00000038813	KLHL41
ENSGALT00000099242	ENSGALG00000048074	ENSGALG00000010490	DPYSL4
ENSGALT00000099242	ENSGALG00000048074	ENSGALG00000004320	FAT2
ENSGALT00000099242	ENSGALG00000048074	ENSGALG00000003148	SPAG16
ENSGALT00000099242	ENSGALG00000048074	ENSGALG00000038540	ZBTB32
ENSGALT00000099242	ENSGALG00000048074	ENSGALG00000027514	SCEL
ENSGALT00000099242	ENSGALG00000048074	ENSGALG00000024083	TCIM
ENSGALT00000099242	ENSGALG00000048074	ENSGALG00000041238
ENSGALT00000099242	ENSGALG00000048074	ENSGALG00000010719	NEIL3
ENSGALT00000099242	ENSGALG00000048074	ENSGALG00000029212	PADI2
ENSGALT00000099242	ENSGALG00000048074	ENSGALG00000040582	LMX1B
ENSGALT00000099242	ENSGALG00000048074	ENSGALG00000012537	KCNJ3
ENSGALT00000099242	ENSGALG00000048074	ENSGALG00000054604
ENSGALT00000099242	ENSGALG00000048074	ENSGALG00000001449	STRA6
ENSGALT00000099242	ENSGALG00000048074	ENSGALG00000025938	KIAA0513
ENSGALT00000099242	ENSGALG00000048074	ENSGALG00000021163
ENSGALT00000099242	ENSGALG00000048074	ENSGALG00000029140	CRABP2
ENSGALT00000099242	ENSGALG00000048074	ENSGALG00000031301	TULP1
ENSGALT00000099242	ENSGALG00000048074	ENSGALG00000039118	MEIS2
ENSGALT00000099242	ENSGALG00000048074	ENSGALG00000041054
ENSGALT00000099242	ENSGALG00000048074	ENSGALG00000010949	GPNMB
ENSGALT00000099242	ENSGALG00000048074	ENSGALG00000026276	TCF15
ENSGALT00000099242	ENSGALG00000048074	ENSGALG00000026585	TAFA3
ENSGALT00000006627	ENSGALG00000004167	ENSGALG00000007716	SLC37A4
ENSGALT00000006627	ENSGALG00000004167	ENSGALG00000001926	HSPB1
ENSGALT00000006627	ENSGALG00000004167	ENSGALG00000001256	NLRC5
ENSGALT00000006627	ENSGALG00000004167	ENSGALG00000000433
ENSGALT00000006627	ENSGALG00000004167	ENSGALG00000008601	AHSG
ENSGALT00000006627	ENSGALG00000004167	ENSGALG00000006421	SLC16A12
ENSGALT00000006627	ENSGALG00000004167	ENSGALG00000014188
ENSGALT00000006627	ENSGALG00000004167	ENSGALG00000029659	BPHL
ENSGALT00000099242	ENSGALG00000048074	ENSGALG00000032453	FABP9
ENSGALT00000099242	ENSGALG00000048074	ENSGALG00000016299	FAM83B
ENSGALT00000099242	ENSGALG00000048074	ENSGALG00000012298	SLC39A8
ENSGALT00000099242	ENSGALG00000048074	ENSGALG00000007174	TNFSF15
ENSGALT00000099242	ENSGALG00000048074	ENSGALG00000045938	RBBP8NL
ENSGALT00000099242	ENSGALG00000048074	ENSGALG00000042003	FZD10
ENSGALT00000099242	ENSGALG00000048074	ENSGALG00000050569
ENSGALT00000099242	ENSGALG00000048074	ENSGALG00000028444	TMEM178B
ENSGALT00000099242	ENSGALG00000048074	ENSGALG00000043499	EGFL7
ENSGALT00000099242	ENSGALG00000048074	ENSGALG00000042360	TRIM29
ENSGALT00000099242	ENSGALG00000048074	ENSGALG00000044002
ENSGALT00000006627	ENSGALG00000004167	ENSGALG00000014759	STYK1
XR_003077656.1	ENSGALG00000051782	ENSGALG00000043831	LRRC73
XR_003077656.1	ENSGALG00000051782	ENSGALG00000015800	ORC3
XR_003077656.1	ENSGALG00000051782	ENSGALG00000016691	SLC25A6
XR_003077656.1	ENSGALG00000051782	ENSGALG00000016457	TRIB2
XR_003077656.1	ENSGALG00000051782	ENSGALG00000041512
XR_003077656.1	ENSGALG00000051782	ENSGALG00000007520	SSRP1
XR_003077656.1	ENSGALG00000051782	ENSGALG00000006457	RBMXL1
XR_003077656.1	ENSGALG00000051782	ENSGALG00000006456	C14H16orf45
XR_003077656.1	ENSGALG00000051782	ENSGALG00000023338	CBX2
XR_003077656.1	ENSGALG00000051782	ENSGALG00000006037	MCM2
XR_003077656.1	ENSGALG00000051782	ENSGALG00000009615	RRP15
XR_003077656.1	ENSGALG00000051782	ENSGALG00000037339	SMARCAD1
XR_003077656.1	ENSGALG00000051782	ENSGALG00000010233	SYNDIG1L
XR_003077656.1	ENSGALG00000051782	ENSGALG00000010238	NAP1L1
XR_003077656.1	ENSGALG00000051782	ENSGALG00000009473	EFCAB1
XR_003077656.1	ENSGALG00000051782	ENSGALG00000055069
XR_003077656.1	ENSGALG00000051782	ENSGALG00000003085	CDK1
XR_003077656.1	ENSGALG00000051782	ENSGALG00000029408	BAZ1B
XR_003077656.1	ENSGALG00000051782	ENSGALG00000035978	CDCA7L
XR_003077656.1	ENSGALG00000051782	ENSGALG00000031590	B3GAT2
XR_003077656.1	ENSGALG00000051782	ENSGALG00000004777	AIFM2
XR_003077656.1	ENSGALG00000051782	ENSGALG00000048109
XR_003077656.1	ENSGALG00000051782	ENSGALG00000010960	GALNT3
XR_003077656.1	ENSGALG00000051782	ENSGALG00000012160	KIF18A
XR_003077656.1	ENSGALG00000051782	ENSGALG00000007647	MYO3A
XR_003077656.1	ENSGALG00000051782	ENSGALG00000016513	PPM1G
XR_003077656.1	ENSGALG00000051782	ENSGALG00000013747	TAGAP
XR_003077656.1	ENSGALG00000051782	ENSGALG00000016278	PRIM2
XR_003077656.1	ENSGALG00000051782	ENSGALG00000007466	EDNRB2
XR_003077656.1	ENSGALG00000051782	ENSGALG00000050840	APCDD1
XR_003077656.1	ENSGALG00000051782	ENSGALG00000005007
XR_003077656.1	ENSGALG00000051782	ENSGALG00000014689	FAM131B
XR_003077656.1	ENSGALG00000051782	ENSGALG00000015556	AFAP1
XR_003077656.1	ENSGALG00000051782	ENSGALG00000001616	CDC45
XR_003077656.1	ENSGALG00000051782	ENSGALG00000006934	PATZ1
XR_003077656.1	ENSGALG00000051782	ENSGALG00000008080	C1QTNF4
XR_003077656.1	ENSGALG00000051782	ENSGALG00000037195	TALDO1
XR_003077656.1	ENSGALG00000051782	ENSGALG00000010338	CXCL13L2
XR_003077656.1	ENSGALG00000051782	ENSGALG00000004179	ANAPC5
XR_003077656.1	ENSGALG00000051782	ENSGALG00000008716	FLRT3
XR_003077656.1	ENSGALG00000051782	ENSGALG00000035599	CD24
XR_003077656.1	ENSGALG00000051782	ENSGALG00000026111	SAAL1
XR_003077656.1	ENSGALG00000051782	ENSGALG00000008255	C11orf49
XR_003077656.1	ENSGALG00000051782	ENSGALG00000005961	DGUOK
XR_003077656.1	ENSGALG00000051782	ENSGALG00000040823	CHRAC1
XR_003077656.1	ENSGALG00000051782	ENSGALG00000002937	PSME3
XR_003077656.1	ENSGALG00000051782	ENSGALG00000004714	CPSF4
XR_003077656.1	ENSGALG00000051782	ENSGALG00000016678	IL17A
XR_003077656.1	ENSGALG00000051782	ENSGALG00000005205	RNFT1
XR_003077656.1	ENSGALG00000051782	ENSGALG00000022874	RAB31
XR_003077656.1	ENSGALG00000051782	ENSGALG00000031487	FSTL4
XR_003077656.1	ENSGALG00000051782	ENSGALG00000013311	ANO3
XR_003077656.1	ENSGALG00000051782	ENSGALG00000012791	TBXAS1
XR_003077656.1	ENSGALG00000051782	ENSGALG00000040833
XR_003077656.1	ENSGALG00000051782	ENSGALG00000007058	LSG1
XR_003077656.1	ENSGALG00000051782	ENSGALG00000016325	GSTA3
XR_003077656.1	ENSGALG00000051782	ENSGALG00000006236	TPH1
XR_003077656.1	ENSGALG00000051782	ENSGALG00000008076	TMEM164
XR_003077656.1	ENSGALG00000051782	ENSGALG00000008939	FUBP1
XR_003077656.1	ENSGALG00000051782	ENSGALG00000012946	FAM60A
XR_003077656.1	ENSGALG00000051782	ENSGALG00000001042	MTMR4
XR_003077656.1	ENSGALG00000051782	ENSGALG00000002090	GPSM2
XR_003077656.1	ENSGALG00000051782	ENSGALG00000005769	WEE1
XR_003077656.1	ENSGALG00000051782	ENSGALG00000041263	DCLK1
XR_003077656.1	ENSGALG00000051782	ENSGALG00000020143	GABRG1
XR_003077656.1	ENSGALG00000051782	ENSGALG00000043938	LIG1
XR_003077656.1	ENSGALG00000051782	ENSGALG00000015709	TACC3
XR_003077656.1	ENSGALG00000051782	ENSGALG00000014331	FKBP4
XR_003077656.1	ENSGALG00000051782	ENSGALG00000034742	LIMA1
XR_003077656.1	ENSGALG00000051782	ENSGALG00000015089	GAP43
XR_003077656.1	ENSGALG00000051782	ENSGALG00000047152	HBBA
XR_003077656.1	ENSGALG00000051782	ENSGALG00000034562	CAPN10
XR_003077656.1	ENSGALG00000051782	ENSGALG00000024047	MYCL
XR_003077656.1	ENSGALG00000051782	ENSGALG00000002659	WDR5B
XR_003077656.1	ENSGALG00000051782	ENSGALG00000042875	HMGB1
XR_003077656.1	ENSGALG00000051782	ENSGALG00000035814
XR_003077656.1	ENSGALG00000051782	ENSGALG00000013495	GSDMA
XR_003077656.1	ENSGALG00000051782	ENSGALG00000004304	TCF12
XR_003077656.1	ENSGALG00000051782	ENSGALG00000016312	POLA1
XR_003077656.1	ENSGALG00000051782	ENSGALG00000013039	BID
XR_003077656.1	ENSGALG00000051782	ENSGALG00000009288	RNPS1
XR_003077656.1	ENSGALG00000051782	ENSGALG00000007447	TUBB1
XR_003077656.1	ENSGALG00000051782	ENSGALG00000010139	SSTR1
XR_003077656.1	ENSGALG00000051782	ENSGALG00000009262	FGB
XR_003077656.1	ENSGALG00000051782	ENSGALG00000032699	CDK2
XR_003077656.1	ENSGALG00000051782	ENSGALG00000039108	MAP1S
XR_003077656.1	ENSGALG00000051782	ENSGALG00000004309	GDAP1L1
XR_003077656.1	ENSGALG00000051782	ENSGALG00000035057	SLC35B1
XR_003077656.1	ENSGALG00000051782	ENSGALG00000034502	SCD5
XR_003077656.1	ENSGALG00000051782	ENSGALG00000043584
XR_003077656.1	ENSGALG00000051782	ENSGALG00000043394	NUP188
XR_003077656.1	ENSGALG00000051782	ENSGALG00000002314	CDHR1
XR_003077656.1	ENSGALG00000051782	ENSGALG00000033541	FRMPD4
XR_003077656.1	ENSGALG00000051782	ENSGALG00000031553	KIF18B
XR_003077656.1	ENSGALG00000051782	ENSGALG00000012089
XR_003077656.1	ENSGALG00000051782	ENSGALG00000017411
XR_003077656.1	ENSGALG00000051782	ENSGALG00000013422	RHNO1
XR_003077656.1	ENSGALG00000051782	ENSGALG00000013420	FOXM1
XR_003077656.1	ENSGALG00000051782	ENSGALG00000039394	PGM2
XR_003077656.1	ENSGALG00000051782	ENSGALG00000042197	WDR75
XR_003077656.1	ENSGALG00000051782	ENSGALG00000006094	PHF6
XR_003077656.1	ENSGALG00000051782	ENSGALG00000022557	CLDN3
XR_003077656.1	ENSGALG00000051782	ENSGALG00000040131
XR_003077656.1	ENSGALG00000051782	ENSGALG00000004106	DHCR7
XR_003077656.1	ENSGALG00000051782	ENSGALG00000033300	CORO1B
XR_003077656.1	ENSGALG00000051782	ENSGALG00000008452	IFT122
XR_003077656.1	ENSGALG00000051782	ENSGALG00000011281	SGO1
XR_003077656.1	ENSGALG00000051782	ENSGALG00000052935	TNFRSF9
XR_003077656.1	ENSGALG00000051782	ENSGALG00000004793
XR_003077656.1	ENSGALG00000051782	ENSGALG00000010244	AKR1A1
XR_003077656.1	ENSGALG00000051782	ENSGALG00000001962	PTBP1
XR_003077656.1	ENSGALG00000051782	ENSGALG00000010029	BEST3
XR_003077656.1	ENSGALG00000051782	ENSGALG00000042011	HNRNPA1
XR_003077656.1	ENSGALG00000051782	ENSGALG00000034271	UHRF1
XR_003077656.1	ENSGALG00000051782	ENSGALG00000032993	FTSJ3
XR_003077656.1	ENSGALG00000051782	ENSGALG00000027454	CENPW
XR_003077656.1	ENSGALG00000051782	ENSGALG00000035530	TFCP2
XR_003077656.1	ENSGALG00000051782	ENSGALG00000034561	C8orf34
XR_003077656.1	ENSGALG00000051782	ENSGALG00000014801	NDC80
XR_003077656.1	ENSGALG00000051782	ENSGALG00000029980	QARS
XR_003077656.1	ENSGALG00000051782	ENSGALG00000001363	MYBBP1A
XR_003077656.1	ENSGALG00000051782	ENSGALG00000036497	SOX4
XR_003077656.1	ENSGALG00000051782	ENSGALG00000001141	HES5
XR_003077656.1	ENSGALG00000051782	ENSGALG00000000585	MYL4
XR_003077656.1	ENSGALG00000051782	ENSGALG00000037553	SEC11A
XR_003077656.1	ENSGALG00000051782	ENSGALG00000011904	TRMT5
XR_003077656.1	ENSGALG00000051782	ENSGALG00000009556	PRICKLE1
XR_003077656.1	ENSGALG00000051782	ENSGALG00000005808	KREMEN1
XR_003077656.1	ENSGALG00000051782	ENSGALG00000001565	C5
XR_003077656.1	ENSGALG00000051782	ENSGALG00000033573
XR_003077656.1	ENSGALG00000051782	ENSGALG00000042967	CTPS1
XR_003077656.1	ENSGALG00000051782	ENSGALG00000036638	TACR1
XR_003077656.1	ENSGALG00000051782	ENSGALG00000008862	DNAJC10
XR_003077656.1	ENSGALG00000051782	ENSGALG00000033943	HYI
XR_003077656.1	ENSGALG00000051782	ENSGALG00000007507	MASTL
XR_003077656.1	ENSGALG00000051782	ENSGALG00000041094	SYT1
XR_003077656.1	ENSGALG00000051782	ENSGALG00000001480	INKA2
XR_003077656.1	ENSGALG00000051782	ENSGALG00000006904	RNH1
XR_003077656.1	ENSGALG00000051782	ENSGALG00000011185	PLEKHA8
XR_003077656.1	ENSGALG00000051782	ENSGALG00000008698	MGME1
XR_003077656.1	ENSGALG00000051782	ENSGALG00000014991	HDAC2
XR_003077656.1	ENSGALG00000051782	ENSGALG00000045196	LAPTM4B
XR_003077656.1	ENSGALG00000051782	ENSGALG00000012199	WDHD1
XR_003077656.1	ENSGALG00000051782	ENSGALG00000003160	CERS1
XR_003077656.1	ENSGALG00000051782	ENSGALG00000047682
XR_003077656.1	ENSGALG00000051782	ENSGALG00000003503	MYBL2
XR_003077656.1	ENSGALG00000051782	ENSGALG00000009837	DTL
XR_003077656.1	ENSGALG00000051782	ENSGALG00000014915	THOC1
XR_003077656.1	ENSGALG00000051782	ENSGALG00000009838	AQR
XR_003077656.1	ENSGALG00000051782	ENSGALG00000037307	IQCD
XR_003077656.1	ENSGALG00000051782	ENSGALG00000010326	FLVCR2
XR_003077656.1	ENSGALG00000051782	ENSGALG00000034346	RDH10
XR_003077656.1	ENSGALG00000051782	ENSGALG00000028602	HMP19
XR_003077656.1	ENSGALG00000051782	ENSGALG00000039553	SULF1
XR_003077656.1	ENSGALG00000051782	ENSGALG00000016088	CCT7
XR_003077656.1	ENSGALG00000051782	ENSGALG00000013728	PPAT
XR_003077656.1	ENSGALG00000051782	ENSGALG00000048295	IRX6
XR_003077656.1	ENSGALG00000051782	ENSGALG00000001540	SF3A3
XR_003077656.1	ENSGALG00000051782	ENSGALG00000006583	LSP1P1
XR_003077656.1	ENSGALG00000051782	ENSGALG00000010664	KIF26B
XR_003077656.1	ENSGALG00000051782	ENSGALG00000000302	TNNT2
XR_003077656.1	ENSGALG00000051782	ENSGALG00000023546
XR_003077656.1	ENSGALG00000051782	ENSGALG00000038393	DMB2
XR_003077656.1	ENSGALG00000051782	ENSGALG00000027068	HDGFRP2
XR_003077656.1	ENSGALG00000051782	ENSGALG00000032546	MYEF2
XR_003077656.1	ENSGALG00000051782	ENSGALG00000006681	BRSK1
XR_003077656.1	ENSGALG00000051782	ENSGALG00000029235	CPNE4
XR_003077656.1	ENSGALG00000051782	ENSGALG00000047673
XR_003077656.1	ENSGALG00000051782	ENSGALG00000048432
XR_003077656.1	ENSGALG00000051782	ENSGALG00000012244	KLHDC2
XR_003077656.1	ENSGALG00000051782	ENSGALG00000002980	RTKN2
XR_003077656.1	ENSGALG00000051782	ENSGALG00000013594	PARD6G
XR_003077656.1	ENSGALG00000051782	ENSGALG00000011847	TTC26
ENSGALT00000006627	ENSGALG00000004167	ENSGALG00000032595	NDUFB2
ENSGALT00000006627	ENSGALG00000004167	ENSGALG00000011094	PDE4B
ENSGALT00000006627	ENSGALG00000004167	ENSGALG00000050946
ENSGALT00000098606	ENSGALG00000049264	ENSGALG00000016945	LECT1
ENSGALT00000098606	ENSGALG00000049264	ENSGALG00000008018	SNAI1
ENSGALT00000098606	ENSGALG00000049264	ENSGALG00000026903	CALB2
ENSGALT00000098606	ENSGALG00000049264	ENSGALG00000034615	ANO8
ENSGALT00000098606	ENSGALG00000049264	ENSGALG00000038969
ENSGALT00000098606	ENSGALG00000049264	ENSGALG00000007936	PGK2
ENSGALT00000098606	ENSGALG00000049264	ENSGALG00000053509	DDX11
ENSGALT00000098606	ENSGALG00000049264	ENSGALG00000001144	ZNF346
ENSGALT00000098606	ENSGALG00000049264	ENSGALG00000054974
ENSGALT00000098606	ENSGALG00000049264	ENSGALG00000016707	CLIC5
ENSGALT00000098606	ENSGALG00000049264	ENSGALG00000040917	PIK3R4
ENSGALT00000098606	ENSGALG00000049264	ENSGALG00000052284	H2A-VIII
ENSGALT00000098606	ENSGALG00000049264	ENSGALG00000005063	ST6GALNAC4
ENSGALT00000098606	ENSGALG00000049264	ENSGALG00000052970
ENSGALT00000098606	ENSGALG00000049264	ENSGALG00000005806	KIF24
ENSGALT00000098606	ENSGALG00000049264	ENSGALG00000030546	CLEC19A
ENSGALT00000098606	ENSGALG00000049264	ENSGALG00000012407	LRP1B
ENSGALT00000098606	ENSGALG00000049264	ENSGALG00000014948	HMGCR
ENSGALT00000098606	ENSGALG00000049264	ENSGALG00000001992	PKLR
ENSGALT00000098606	ENSGALG00000049264	ENSGALG00000003688	NUP155
ENSGALT00000098606	ENSGALG00000049264	ENSGALG00000014729	DEPDC1B
ENSGALT00000099929	ENSGALG00000053491	ENSGALG00000006891	ITIH5
ENSGALT00000099929	ENSGALG00000053491	ENSGALG00000003496	TEX2
ENSGALT00000099929	ENSGALG00000053491	ENSGALG00000013528
ENSGALT00000099929	ENSGALG00000053491	ENSGALG00000030008	HHEX
ENSGALT00000099929	ENSGALG00000053491	ENSGALG00000037784	DAG1
ENSGALT00000099929	ENSGALG00000053491	ENSGALG00000003925	MYPN
ENSGALT00000099929	ENSGALG00000053491	ENSGALG00000008903	ITPRID2
ENSGALT00000099929	ENSGALG00000053491	ENSGALG00000008593	ATP1B4
ENSGALT00000098606	ENSGALG00000049264	ENSGALG00000009935
ENSGALT00000099929	ENSGALG00000053491	ENSGALG00000011353	TNNI3K
ENSGALT00000099929	ENSGALG00000053491	ENSGALG00000005407	AGL
ENSGALT00000099929	ENSGALG00000053491	ENSGALG00000010357	P2RY1
ENSGALT00000099929	ENSGALG00000053491	ENSGALG00000003862	LRRFIP1
ENSGALT00000098606	ENSGALG00000049264	ENSGALG00000038330	ATG9B
ENSGALT00000098606	ENSGALG00000049264	ENSGALG00000002532	GJA4
ENSGALT00000098606	ENSGALG00000049264	ENSGALG00000039589
ENSGALT00000098606	ENSGALG00000049264	ENSGALG00000006437	NOM1
ENSGALT00000098606	ENSGALG00000049264	ENSGALG00000005215	CACNA1H
ENSGALT00000099929	ENSGALG00000053491	ENSGALG00000011350	NEGR1
ENSGALT00000098606	ENSGALG00000049264	ENSGALG00000006300	LDHA
ENSGALT00000098606	ENSGALG00000049264	ENSGALG00000008188	TRIM36
ENSGALT00000098606	ENSGALG00000049264	ENSGALG00000038229	OTUB1
ENSGALT00000098606	ENSGALG00000049264	ENSGALG00000031652	AK5
ENSGALT00000098606	ENSGALG00000049264	ENSGALG00000007493	NSDHL
ENSGALT00000098606	ENSGALG00000049264	ENSGALG00000054473	SLC13A3
ENSGALT00000098606	ENSGALG00000049264	ENSGALG00000036892	BUB1B
ENSGALT00000098606	ENSGALG00000049264	ENSGALG00000048682	MYLPF
ENSGALT00000098606	ENSGALG00000049264	ENSGALG00000053399
ENSGALT00000098606	ENSGALG00000049264	ENSGALG00000012618	FANCC
ENSGALT00000098606	ENSGALG00000049264	ENSGALG00000011269	EPYC
ENSGALT00000098606	ENSGALG00000049264	ENSGALG00000012481	TNFAIP6
ENSGALT00000098606	ENSGALG00000049264	ENSGALG00000027571
ENSGALT00000098606	ENSGALG00000049264	ENSGALG00000038461	FECH
ENSGALT00000107665	ENSGALG00000048586	ENSGALG00000012595	AGTPBP1
ENSGALT00000107665	ENSGALG00000048586	ENSGALG00000043734	LIPG
ENSGALT00000107665	ENSGALG00000048586	ENSGALG00000032079	CYTB
ENSGALT00000107665	ENSGALG00000048586	ENSGALG00000042478	ND4L
ENSGALT00000107665	ENSGALG00000048586	ENSGALG00000026776
ENSGALT00000107665	ENSGALG00000048586	ENSGALG00000048190
ENSGALT00000107665	ENSGALG00000048586	ENSGALG00000041153	PHETA1
ENSGALT00000098606	ENSGALG00000049264	ENSGALG00000046995	NECTIN4
ENSGALT00000099929	ENSGALG00000053491	ENSGALG00000004721
ENSGALT00000098606	ENSGALG00000049264	ENSGALG00000014501	FGFBP2
ENSGALT00000098606	ENSGALG00000049264	ENSGALG00000004897	GTSE1
ENSGALT00000098606	ENSGALG00000049264	ENSGALG00000004691	NLE1
ENSGALT00000098606	ENSGALG00000049264	ENSGALG00000028770	INHBB
ENSGALT00000098606	ENSGALG00000049264	ENSGALG00000028283
ENSGALT00000098606	ENSGALG00000049264	ENSGALG00000042419	KCTD17
ENSGALT00000098606	ENSGALG00000049264	ENSGALG00000000529	LIMD2
ENSGALT00000098606	ENSGALG00000049264	ENSGALG00000029788	CCK
ENSGALT00000098606	ENSGALG00000049264	ENSGALG00000031615	FAIM2
ENSGALT00000098606	ENSGALG00000049264	ENSGALG00000029150	AK1
ENSGALT00000098606	ENSGALG00000049264	ENSGALG00000041442
ENSGALT00000098606	ENSGALG00000049264	ENSGALG00000047126
ENSGALT00000098606	ENSGALG00000049264	ENSGALG00000038187	SLC35B4
ENSGALT00000098606	ENSGALG00000049264	ENSGALG00000007065	GJD4
ENSGALT00000098606	ENSGALG00000049264	ENSGALG00000007269	GABRA3
ENSGALT00000098606	ENSGALG00000049264	ENSGALG00000015128	AQP4
ENSGALT00000098606	ENSGALG00000049264	ENSGALG00000034688	TIMELESS
ENSGALT00000098606	ENSGALG00000049264	ENSGALG00000000003	PANX2
ENSGALT00000098606	ENSGALG00000049264	ENSGALG00000006123
ENSGALT00000098606	ENSGALG00000049264	ENSGALG00000004969	TIMP4
ENSGALT00000098606	ENSGALG00000049264	ENSGALG00000015331	GNE
ENSGALT00000107665	ENSGALG00000048586	ENSGALG00000016287	NR0B1
ENSGALT00000099929	ENSGALG00000053491	ENSGALG00000000284	HOXB4
ENSGALT00000099929	ENSGALG00000053491	ENSGALG00000030879	AR
ENSGALT00000099929	ENSGALG00000053491	ENSGALG00000035804	SQSTM1
ENSGALT00000099929	ENSGALG00000053491	ENSGALG00000002900	NOTUM
ENSGALT00000099929	ENSGALG00000053491	ENSGALG00000038433	SPON2
ENSGALT00000099929	ENSGALG00000053491	ENSGALG00000038364	CCN3
ENSGALT00000099929	ENSGALG00000053491	ENSGALG00000043254	EPX
ENSGALT00000099929	ENSGALG00000053491	ENSGALG00000029694	SNTA1
ENSGALT00000099929	ENSGALG00000053491	ENSGALG00000017244	PRSS23
ENSGALT00000099929	ENSGALG00000053491	ENSGALG00000013149	MOCOS
ENSGALT00000099929	ENSGALG00000053491	ENSGALG00000045312	SEMA6C
ENSGALT00000099929	ENSGALG00000053491	ENSGALG00000031666	CCDC91
ENSGALT00000099929	ENSGALG00000053491	ENSGALG00000007539	ANKRD2
ENSGALT00000099929	ENSGALG00000053491	ENSGALG00000019553	SERPINB10B
ENSGALT00000099929	ENSGALG00000053491	ENSGALG00000043829
ENSGALT00000099929	ENSGALG00000053491	ENSGALG00000001678	PRKAB2
ENSGALT00000099929	ENSGALG00000053491	ENSGALG00000032349	CDH5
ENSGALT00000099929	ENSGALG00000053491	ENSGALG00000050002	COLEC11
ENSGALT00000099929	ENSGALG00000053491	ENSGALG00000005280	DBT
ENSGALT00000099929	ENSGALG00000053491	ENSGALG00000004184	SPARC
ENSGALT00000099929	ENSGALG00000053491	ENSGALG00000011541	BIN1
ENSGALT00000099929	ENSGALG00000053491	ENSGALG00000006038	TGFBR3
ENSGALT00000099929	ENSGALG00000053491	ENSGALG00000005034	ACAD9
ENSGALT00000099929	ENSGALG00000053491	ENSGALG00000007082	CREM
ENSGALT00000099929	ENSGALG00000053491	ENSGALG00000016993	SUCLA2
ENSGALT00000099929	ENSGALG00000053491	ENSGALG00000013167	SDHA
ENSGALT00000099929	ENSGALG00000053491	ENSGALG00000002198	FHOD1
ENSGALT00000099929	ENSGALG00000053491	ENSGALG00000041470	PPARA
ENSGALT00000099929	ENSGALG00000053491	ENSGALG00000016843	COL4A2
ENSGALT00000099929	ENSGALG00000053491	ENSGALG00000009134	CTTNBP2
ENSGALT00000099929	ENSGALG00000053491	ENSGALG00000008497	SLC38A2
ENSGALT00000099929	ENSGALG00000053491	ENSGALG00000021180	PAQR9
ENSGALT00000099929	ENSGALG00000053491	ENSGALG00000010201	ABHD18
ENSGALT00000099929	ENSGALG00000053491	ENSGALG00000032366	MEF2A
ENSGALT00000099929	ENSGALG00000053491	ENSGALG00000001856	MOB3B
ENSGALT00000099929	ENSGALG00000053491	ENSGALG00000003778	TMEM38A
ENSGALT00000099929	ENSGALG00000053491	ENSGALG00000007357	BCL6
ENSGALT00000099929	ENSGALG00000053491	ENSGALG00000013775	CDH19
ENSGALT00000099929	ENSGALG00000053491	ENSGALG00000013793	CLOCK
ENSGALT00000099929	ENSGALG00000053491	ENSGALG00000033683	PHOSPHO1
ENSGALT00000099929	ENSGALG00000053491	ENSGALG00000005749	COX4I1
ENSGALT00000099929	ENSGALG00000053491	ENSGALG00000009442	ETFDH
ENSGALT00000099929	ENSGALG00000053491	ENSGALG00000040017	THRA
ENSGALT00000099929	ENSGALG00000053491	ENSGALG00000005972	KBTBD12
ENSGALT00000099929	ENSGALG00000053491	ENSGALG00000004400
ENSGALT00000099929	ENSGALG00000053491	ENSGALG00000046358	FBLN7
ENSGALT00000099929	ENSGALG00000053491	ENSGALG00000015688	MXD4
ENSGALT00000099929	ENSGALG00000053491	ENSGALG00000014221	YIPF7
ENSGALT00000099929	ENSGALG00000053491	ENSGALG00000007608	ARHGEF9
ENSGALT00000099929	ENSGALG00000053491	ENSGALG00000006802	LAMB2
ENSGALT00000099929	ENSGALG00000053491	ENSGALG00000007956	PLXDC2
ENSGALT00000099929	ENSGALG00000053491	ENSGALG00000011206	KITLG
ENSGALT00000099929	ENSGALG00000053491	ENSGALG00000029746	NT5DC3
ENSGALT00000099929	ENSGALG00000053491	ENSGALG00000042079	NID1
ENSGALT00000099929	ENSGALG00000053491	ENSGALG00000045584
ENSGALT00000099929	ENSGALG00000053491	ENSGALG00000014096	ARNTL2
ENSGALT00000099929	ENSGALG00000053491	ENSGALG00000003026
ENSGALT00000099929	ENSGALG00000053491	ENSGALG00000003802	OTUD7A
ENSGALT00000099929	ENSGALG00000053491	ENSGALG00000033203	TRIM54
ENSGALT00000099929	ENSGALG00000053491	ENSGALG00000013537	TPM3
ENSGALT00000099929	ENSGALG00000053491	ENSGALG00000016834	MCF2L
ENSGALT00000099929	ENSGALG00000053491	ENSGALG00000016830	CUL4A
ENSGALT00000099929	ENSGALG00000053491	ENSGALG00000033303
ENSGALT00000099929	ENSGALG00000053491	ENSGALG00000008359	CD248
ENSGALT00000099929	ENSGALG00000053491	ENSGALG00000040755	ANGPT4
ENSGALT00000099929	ENSGALG00000053491	ENSGALG00000032506	GEM
ENSGALT00000099929	ENSGALG00000053491	ENSGALG00000002490	UQCRC2
ENSGALT00000099929	ENSGALG00000053491	ENSGALG00000010628	ACSL1
ENSGALT00000099929	ENSGALG00000053491	ENSGALG00000005208	S1PR1
ENSGALT00000099929	ENSGALG00000053491	ENSGALG00000015094	ZBTB20
ENSGALT00000099929	ENSGALG00000053491	ENSGALG00000047761
ENSGALT00000099929	ENSGALG00000053491	ENSGALG00000012377	HNMT
ENSGALT00000099929	ENSGALG00000053491	ENSGALG00000004620	LAMC1
ENSGALT00000099929	ENSGALG00000053491	ENSGALG00000048285	TCN2
ENSGALT00000099929	ENSGALG00000053491	ENSGALG00000001949	MDH2
ENSGALT00000099929	ENSGALG00000053491	ENSGALG00000016668	AvBD6
ENSGALT00000099929	ENSGALG00000053491	ENSGALG00000016259	DYNLT3
ENSGALT00000099929	ENSGALG00000053491	ENSGALG00000030985	MYH7B
ENSGALT00000099929	ENSGALG00000053491	ENSGALG00000008909	USP13
ENSGALT00000099929	ENSGALG00000053491	ENSGALG00000016925	TBC1D4
ENSGALT00000099929	ENSGALG00000053491	ENSGALG00000026578
ENSGALT00000099929	ENSGALG00000053491	ENSGALG00000026572	RGS5
ENSGALT00000099929	ENSGALG00000053491	ENSGALG00000030677	ABCG2
ENSGALT00000099929	ENSGALG00000053491	ENSGALG00000008439	CD36
ENSGALT00000099929	ENSGALG00000053491	ENSGALG00000029510	STK32B
ENSGALT00000099929	ENSGALG00000053491	ENSGALG00000041795	WWP1
ENSGALT00000107665	ENSGALG00000048586	ENSGALG00000032465	ATP8
ENSGALT00000107665	ENSGALG00000048586	ENSGALG00000015708	FGFR3
ENSGALT00000107665	ENSGALG00000048586	ENSGALG00000039611
ENSGALT00000006627	ENSGALG00000004167	ENSGALG00000014988	POPDC2
ENSGALT00000006627	ENSGALG00000004167	ENSGALG00000043198
ENSGALT00000006627	ENSGALG00000004167	ENSGALG00000041918	CPA6
ENSGALT00000006627	ENSGALG00000004167	ENSGALG00000008589	GPR1
ENSGALT00000006627	ENSGALG00000004167	ENSGALG00000006982	EEF2K
ENSGALT00000006627	ENSGALG00000004167	ENSGALG00000006637
ENSGALT00000006627	ENSGALG00000004167	ENSGALG00000017029
ENSGALT00000006627	ENSGALG00000004167	ENSGALG00000013892	MAP3K5
ENSGALT00000006627	ENSGALG00000004167	ENSGALG00000052302
ENSGALT00000006627	ENSGALG00000004167	ENSGALG00000014995	PGM5
ENSGALT00000006627	ENSGALG00000004167	ENSGALG00000032882	EVA1C
ENSGALT00000006627	ENSGALG00000004167	ENSGALG00000030800	IL31RA
ENSGALT00000006627	ENSGALG00000004167	ENSGALG00000029203	TNNT1
ENSGALT00000006627	ENSGALG00000004167	ENSGALG00000041140	HTRA1
ENSGALT00000006627	ENSGALG00000004167	ENSGALG00000010826	PRKAA2
ENSGALT00000006627	ENSGALG00000004167	ENSGALG00000040367	P2RY14
ENSGALT00000006627	ENSGALG00000004167	ENSGALG00000032467	C11orf52
ENSGALT00000006627	ENSGALG00000004167	ENSGALG00000003911	CACNG5
ENSGALT00000006627	ENSGALG00000004167	ENSGALG00000014855	GHR
NONGGAT010065.2	ENSGALG00000039528	ENSGALG00000027973	CATHL1
NONGGAT010065.2	ENSGALG00000039528	ENSGALG00000017205	ENDOD1
ENSGALT00000098177	ENSGALG00000048528	ENSGALG00000002473	GPR157
ENSGALT00000098177	ENSGALG00000048528	ENSGALG00000038984
ENSGALT00000098177	ENSGALG00000048528	ENSGALG00000010992	SLC6A15
ENSGALT00000098177	ENSGALG00000048528	ENSGALG00000014182	ADORA2B
NONGGAT010065.2	ENSGALG00000039528	ENSGALG00000015453	DUSP27
NONGGAT010065.2	ENSGALG00000039528	ENSGALG00000006181	NUB1
NONGGAT010065.2	ENSGALG00000039528	ENSGALG00000040444	SEMA3C
NONGGAT010065.2	ENSGALG00000039528	ENSGALG00000007931	DLD
ENSGALT00000006627	ENSGALG00000004167	ENSGALG00000034132	CACFD1
NONGGAT010065.2	ENSGALG00000039528	ENSGALG00000001791
NONGGAT010065.2	ENSGALG00000039528	ENSGALG00000013100	GRB10
NONGGAT010065.2	ENSGALG00000039528	ENSGALG00000009638	ANO6
NONGGAT010065.2	ENSGALG00000039528	ENSGALG00000013165	FH
NONGGAT010065.2	ENSGALG00000039528	ENSGALG00000007140	NRP1
NONGGAT010065.2	ENSGALG00000039528	ENSGALG00000042452	DPP4
NONGGAT010065.2	ENSGALG00000039528	ENSGALG00000002347	DIPK2A
NONGGAT010065.2	ENSGALG00000039528	ENSGALG00000016761	LYG2
NONGGAT010065.2	ENSGALG00000039528	ENSGALG00000009400	SLC8A3
NONGGAT010065.2	ENSGALG00000039528	ENSGALG00000015193	CCDC80
ENSGALT00000006627	ENSGALG00000004167	ENSGALG00000003113	RGS14
ENSGALT00000006627	ENSGALG00000004167	ENSGALG00000011086	ACTA1
ENSGALT00000006627	ENSGALG00000004167	ENSGALG00000047828
ENSGALT00000006627	ENSGALG00000004167	ENSGALG00000037838	ND6
ENSGALT00000006627	ENSGALG00000004167	ENSGALG00000017075	FRY
ENSGALT00000006627	ENSGALG00000004167	ENSGALG00000011635	TFCP2L1
ENSGALT00000006627	ENSGALG00000004167	ENSGALG00000030436	ND3
ENSGALT00000006627	ENSGALG00000004167	ENSGALG00000038884	SRL
ENSGALT00000006627	ENSGALG00000004167	ENSGALG00000047132
ENSGALT00000006627	ENSGALG00000004167	ENSGALG00000028174
ENSGALT00000006627	ENSGALG00000004167	ENSGALG00000007645
ENSGALT00000006627	ENSGALG00000004167	ENSGALG00000036142	LOXL3
ENSGALT00000006627	ENSGALG00000004167	ENSGALG00000025937	FXYD6
ENSGALT00000006627	ENSGALG00000004167	ENSGALG00000049185
ENSGALT00000006627	ENSGALG00000004167	ENSGALG00000032584	ALX4
ENSGALT00000006627	ENSGALG00000004167	ENSGALG00000032740	HOXB7
ENSGALT00000006627	ENSGALG00000004167	ENSGALG00000054821	NAALAD2
ENSGALT00000006627	ENSGALG00000004167	ENSGALG00000012775	TFAP2A
ENSGALT00000006627	ENSGALG00000004167	ENSGALG00000007072	ACADS
ENSGALT00000006627	ENSGALG00000004167	ENSGALG00000016875	CLYBL
ENSGALT00000006627	ENSGALG00000004167	ENSGALG00000017302	SLCO2B1
ENSGALT00000006627	ENSGALG00000004167	ENSGALG00000050027	NMS
ENSGALT00000098177	ENSGALG00000048528	ENSGALG00000003470	ZMAT4
ENSGALT00000006627	ENSGALG00000004167	ENSGALG00000008418	LARGE2
ENSGALT00000006627	ENSGALG00000004167	ENSGALG00000052592	TMEM82
ENSGALT00000006627	ENSGALG00000004167	ENSGALG00000028949	CORO6
ENSGALT00000006627	ENSGALG00000004167	ENSGALG00000054964
ENSGALT00000006627	ENSGALG00000004167	ENSGALG00000035094	CDH17
ENSGALT00000006627	ENSGALG00000004167	ENSGALG00000037744	CACNA1S
ENSGALT00000006627	ENSGALG00000004167	ENSGALG00000033932	BF1
ENSGALT00000006627	ENSGALG00000004167	ENSGALG00000009920	COCH
ENSGALT00000006627	ENSGALG00000004167	ENSGALG00000018946	LMOD3
ENSGALT00000006627	ENSGALG00000004167	ENSGALG00000008536
ENSGALT00000006627	ENSGALG00000004167	ENSGALG00000021843	AUH
ENSGALT00000006627	ENSGALG00000004167	ENSGALG00000002891	ACADL
ENSGALT00000006627	ENSGALG00000004167	ENSGALG00000031826	MYOT
ENSGALT00000006627	ENSGALG00000004167	ENSGALG00000026970
ENSGALT00000006627	ENSGALG00000004167	ENSGALG00000005323	DIRAS2
ENSGALT00000006627	ENSGALG00000004167	ENSGALG00000007409	SCN4B
ENSGALT00000006627	ENSGALG00000004167	ENSGALG00000007408	MPP7
ENSGALT00000006627	ENSGALG00000004167	ENSGALG00000002193	ARHGEF4
ENSGALT00000006627	ENSGALG00000004167	ENSGALG00000010001	EGLN3
ENSGALT00000006627	ENSGALG00000004167	ENSGALG00000006040	UCKL1
ENSGALT00000006627	ENSGALG00000004167	ENSGALG00000006785	IRF1
ENSGALT00000098177	ENSGALG00000048528	ENSGALG00000004438	ARSB
ENSGALT00000098177	ENSGALG00000048528	ENSGALG00000012624	PRXL2C
ENSGALT00000098177	ENSGALG00000048528	ENSGALG00000004044	CSRP3
ENSGALT00000107665	ENSGALG00000048586	ENSGALG00000026661	MSRB3
ENSGALT00000107665	ENSGALG00000048586	ENSGALG00000016867	ITGBL1
ENSGALT00000107665	ENSGALG00000048586	ENSGALG00000006002	WHAMM
ENSGALT00000107665	ENSGALG00000048586	ENSGALG00000029500	ND5
ENSGALT00000107665	ENSGALG00000048586	ENSGALG00000006835	TNNC2
ENSGALT00000107665	ENSGALG00000048586	ENSGALG00000006120	PKD2L2
ENSGALT00000107665	ENSGALG00000048586	ENSGALG00000009705	RYR3
ENSGALT00000107665	ENSGALG00000048586	ENSGALG00000020688	CYP4A22
ENSGALT00000107665	ENSGALG00000048586	ENSGALG00000026687	PLCD4
ENSGALT00000107665	ENSGALG00000048586	ENSGALG00000042073
ENSGALT00000107665	ENSGALG00000048586	ENSGALG00000003976	BCORL1
ENSGALT00000107665	ENSGALG00000048586	ENSGALG00000036846
ENSGALT00000107665	ENSGALG00000048586	ENSGALG00000008629	MRC1
ENSGALT00000107665	ENSGALG00000048586	ENSGALG00000011917	PPM1A
ENSGALT00000107665	ENSGALG00000048586	ENSGALG00000005398	HAGH
ENSGALT00000107665	ENSGALG00000048586	ENSGALG00000005957
ENSGALT00000107665	ENSGALG00000048586	ENSGALG00000003114	NOG
ENSGALT00000107665	ENSGALG00000048586	ENSGALG00000003845	MKNK2
ENSGALT00000107665	ENSGALG00000048586	ENSGALG00000013056	TUBA8
ENSGALT00000107665	ENSGALG00000048586	ENSGALG00000007701	B3GNT7
ENSGALT00000107665	ENSGALG00000048586	ENSGALG00000015346	NFKBIZ
ENSGALT00000107665	ENSGALG00000048586	ENSGALG00000004740	TMOD2
ENSGALT00000107665	ENSGALG00000048586	ENSGALG00000000802	DHODH
ENSGALT00000107665	ENSGALG00000048586	ENSGALG00000006503	VDAC1
ENSGALT00000107665	ENSGALG00000048586	ENSGALG00000015056	LAMA3
ENSGALT00000107665	ENSGALG00000048586	ENSGALG00000027096	LGALSL
ENSGALT00000107665	ENSGALG00000048586	ENSGALG00000010259	COL28A1
ENSGALT00000107665	ENSGALG00000048586	ENSGALG00000051602
ENSGALT00000107665	ENSGALG00000048586	ENSGALG00000043768	MT-ND2
ENSGALT00000107665	ENSGALG00000048586	ENSGALG00000054364
ENSGALT00000107665	ENSGALG00000048586	ENSGALG00000005643	LYVE1
ENSGALT00000107665	ENSGALG00000048586	ENSGALG00000021692
ENSGALT00000107665	ENSGALG00000048586	ENSGALG00000001975	TMEM120A
ENSGALT00000107665	ENSGALG00000048586	ENSGALG00000042351	PIK3R6
ENSGALT00000107665	ENSGALG00000048586	ENSGALG00000049609
ENSGALT00000107665	ENSGALG00000048586	ENSGALG00000012416
ENSGALT00000107665	ENSGALG00000048586	ENSGALG00000023781	TREM2
ENSGALT00000107665	ENSGALG00000048586	ENSGALG00000042750	ND1
ENSGALT00000107665	ENSGALG00000048586	ENSGALG00000016620	PNOC
ENSGALT00000107665	ENSGALG00000048586	ENSGALG00000048064
ENSGALT00000107665	ENSGALG00000048586	ENSGALG00000008335	PHTF2
XR_003077656.1	ENSGALG00000051782	ENSGALG00000012017	DAAM1
ENSGALT00000107665	ENSGALG00000048586	ENSGALG00000037206	ST7
ENSGALT00000107665	ENSGALG00000048586	ENSGALG00000048539	BHLHE41
ENSGALT00000098177	ENSGALG00000048528	ENSGALG00000030140	CCDC3
ENSGALT00000098177	ENSGALG00000048528	ENSGALG00000015372	ATP5I
ENSGALT00000098177	ENSGALG00000048528	ENSGALG00000028140	CNTFR
ENSGALT00000098177	ENSGALG00000048528	ENSGALG00000035350	PMEL
ENSGALT00000098177	ENSGALG00000048528	ENSGALG00000027963	COX7C
ENSGALT00000098177	ENSGALG00000048528	ENSGALG00000035182	CMKLR1
ENSGALT00000098177	ENSGALG00000048528	ENSGALG00000043435	CARNS1
ENSGALT00000098177	ENSGALG00000048528	ENSGALG00000039728	SHOX2
ENSGALT00000098177	ENSGALG00000048528	ENSGALG00000045478
ENSGALT00000098177	ENSGALG00000048528	ENSGALG00000040573	FMO3
ENSGALT00000098177	ENSGALG00000048528	ENSGALG00000000690	GDPD4
ENSGALT00000098177	ENSGALG00000048528	ENSGALG00000007980	KCNG1
ENSGALT00000098177	ENSGALG00000048528	ENSGALG00000050833
ENSGALT00000098177	ENSGALG00000048528	ENSGALG00000026207	CNTF
ENSGALT00000098177	ENSGALG00000048528	ENSGALG00000042652
ENSGALT00000098177	ENSGALG00000048528	ENSGALG00000028210
ENSGALT00000098177	ENSGALG00000048528	ENSGALG00000006942	PIK3IP1
ENSGALT00000098177	ENSGALG00000048528	ENSGALG00000047578	SELENOP1
ENSGALT00000098177	ENSGALG00000048528	ENSGALG00000012998	WNT5B
ENSGALT00000107665	ENSGALG00000048586	ENSGALG00000015015	CYTL1
ENSGALT00000098177	ENSGALG00000048528	ENSGALG00000037869
ENSGALT00000098177	ENSGALG00000048528	ENSGALG00000052924	DPF1
ENSGALT00000107665	ENSGALG00000048586	ENSGALG00000007484	GOT1
ENSGALT00000107665	ENSGALG00000048586	ENSGALG00000043727	NR4A1
ENSGALT00000107665	ENSGALG00000048586	ENSGALG00000036229	ND4
ENSGALT00000107665	ENSGALG00000048586	ENSGALG00000006755	USP2
ENSGALT00000107665	ENSGALG00000048586	ENSGALG00000005226	MYOZ1
ENSGALT00000107665	ENSGALG00000048586	ENSGALG00000040182
ENSGALT00000107665	ENSGALG00000048586	ENSGALG00000015211	DTNA
ENSGALT00000098177	ENSGALG00000048528	ENSGALG00000046548
ENSGALT00000098177	ENSGALG00000048528	ENSGALG00000023083
ENSGALT00000098177	ENSGALG00000048528	ENSGALG00000037687
ENSGALT00000098177	ENSGALG00000048528	ENSGALG00000012298	SLC39A8
ENSGALT00000098177	ENSGALG00000048528	ENSGALG00000002455	LRRTM2
ENSGALT00000098177	ENSGALG00000048528	ENSGALG00000021074	MYOC
ENSGALT00000098177	ENSGALG00000048528	ENSGALG00000003419
ENSGALT00000098177	ENSGALG00000048528	ENSGALG00000028871	SLC38A3
ENSGALT00000098177	ENSGALG00000048528	ENSGALG00000043026
ENSGALT00000098177	ENSGALG00000048528	ENSGALG00000045092	CCDC112
ENSGALT00000098177	ENSGALG00000048528	ENSGALG00000046564	ASB18
ENSGALT00000098177	ENSGALG00000048528	ENSGALG00000033597
XR_003077656.1	ENSGALG00000051782	ENSGALG00000011301	LRRC40
XR_003077656.1	ENSGALG00000051782	ENSGALG00000006947	BDH1A
XR_003077656.1	ENSGALG00000051782	ENSGALG00000009415	SMOC1
XR_003073278.1	ENSGALG00000016584	ENSGALG00000000761	TSKU
XR_003073278.1	ENSGALG00000016584	ENSGALG00000003550	ARHGAP40
XR_003073278.1	ENSGALG00000016584	ENSGALG00000043555	NPNT
XR_003073278.1	ENSGALG00000016584	ENSGALG00000004491	DMGDH
XR_003073278.1	ENSGALG00000016584	ENSGALG00000010900	SPC25
XR_003073278.1	ENSGALG00000016584	ENSGALG00000000172	MYOG
XR_003073278.1	ENSGALG00000016584	ENSGALG00000036836	SOSTDC1
XR_003073278.1	ENSGALG00000016584	ENSGALG00000049551
XR_003073278.1	ENSGALG00000016584	ENSGALG00000014624	CERS3
XR_003073278.1	ENSGALG00000016584	ENSGALG00000011296
XR_003073278.1	ENSGALG00000016584	ENSGALG00000030377	MDFI
XR_003073278.1	ENSGALG00000016584	ENSGALG00000014378	ANAPC4
XR_003073278.1	ENSGALG00000016584	ENSGALG00000003965	LEUTX
XR_003073278.1	ENSGALG00000016584	ENSGALG00000003369	KAT2A
XR_003073278.1	ENSGALG00000016584	ENSGALG00000041238
XR_003073278.1	ENSGALG00000016584	ENSGALG00000010719	NEIL3
XR_003073278.1	ENSGALG00000016584	ENSGALG00000000309
XR_003073278.1	ENSGALG00000016584	ENSGALG00000007334	ABAT
XR_003073278.1	ENSGALG00000016584	ENSGALG00000008233	BUB1
XR_003073278.1	ENSGALG00000016584	ENSGALG00000037031
XR_003073278.1	ENSGALG00000016584	ENSGALG00000026727	SLC30A10
XR_003073278.1	ENSGALG00000016584	ENSGALG00000009845	GJD2
XR_003073278.1	ENSGALG00000016584	ENSGALG00000044002
XR_003073278.1	ENSGALG00000016584	ENSGALG00000052652
XR_003073278.1	ENSGALG00000016584	ENSGALG00000015826	HTR1E
XR_003073278.1	ENSGALG00000016584	ENSGALG00000052494
XR_003073278.1	ENSGALG00000016584	ENSGALG00000012454	CYTH4
XR_003073278.1	ENSGALG00000016584	ENSGALG00000033231	RACGAP1
XR_003073278.1	ENSGALG00000016584	ENSGALG00000004918	RAB9B
XR_003073278.1	ENSGALG00000016584	ENSGALG00000036390	PPP1R17
XR_003073278.1	ENSGALG00000016584	ENSGALG00000000168	ADORA1
XR_003073278.1	ENSGALG00000016584	ENSGALG00000052481
XR_003073278.1	ENSGALG00000016584	ENSGALG00000003595
XR_003073278.1	ENSGALG00000016584	ENSGALG00000028294
XR_003073278.1	ENSGALG00000016584	ENSGALG00000009807	FLVCR1
XR_003073278.1	ENSGALG00000016584	ENSGALG00000007690	TFAP2C
XR_003073278.1	ENSGALG00000016584	ENSGALG00000054420
XR_003073278.1	ENSGALG00000016584	ENSGALG00000005695	CHEK2
XR_003073278.1	ENSGALG00000016584	ENSGALG00000051077
XR_003073278.1	ENSGALG00000016584	ENSGALG00000054951
XR_003073278.1	ENSGALG00000016584	ENSGALG00000011531	APAF1
XR_003073278.1	ENSGALG00000016584	ENSGALG00000030097	RCC1
XR_003073278.1	ENSGALG00000016584	ENSGALG00000009805	PPM1H
XR_003073278.1	ENSGALG00000016584	ENSGALG00000030991	IRX1
XR_003073278.1	ENSGALG00000016584	ENSGALG00000009616	SPATA17
XR_003073278.1	ENSGALG00000016584	ENSGALG00000050176
XR_003073278.1	ENSGALG00000016584	ENSGALG00000040834	LGR4
XR_003073278.1	ENSGALG00000016584	ENSGALG00000034196	WNT2B
XR_003073278.1	ENSGALG00000016584	ENSGALG00000002714
XR_003073278.1	ENSGALG00000016584	ENSGALG00000031971	CNTNAP2
XR_003073278.1	ENSGALG00000016584	ENSGALG00000037625	FBN3
XR_003073278.1	ENSGALG00000016584	ENSGALG00000029354	GMIP
XR_003073278.1	ENSGALG00000016584	ENSGALG00000016324	GSTA4
XR_003073278.1	ENSGALG00000016584	ENSGALG00000049193	IQGAP3
XR_003073278.1	ENSGALG00000016584	ENSGALG00000026981	NHSL1
XR_003073278.1	ENSGALG00000016584	ENSGALG00000003033	STXBP4
XR_003073278.1	ENSGALG00000016584	ENSGALG00000052986
XR_003073278.1	ENSGALG00000016584	ENSGALG00000029197	KIRREL3
XR_003073278.1	ENSGALG00000016584	ENSGALG00000035493	POC1B
XR_003073278.1	ENSGALG00000016584	ENSGALG00000012913	PKP2
XR_003073278.1	ENSGALG00000016584	ENSGALG00000015466	SIM1
XR_003073278.1	ENSGALG00000016584	ENSGALG00000004508	EYA2
XR_003073278.1	ENSGALG00000016584	ENSGALG00000044641	DAPL1
XR_003073278.1	ENSGALG00000016584	ENSGALG00000010133	PTCH2
XR_003073278.1	ENSGALG00000016584	ENSGALG00000016042	CHAF1B
XR_003073278.1	ENSGALG00000016584	ENSGALG00000047559	DENND2B
XR_003073278.1	ENSGALG00000016584	ENSGALG00000002855	SARDH
XR_003073278.1	ENSGALG00000016584	ENSGALG00000038528
XR_003073278.1	ENSGALG00000016584	ENSGALG00000015513	MMS22L
XR_003073278.1	ENSGALG00000016584	ENSGALG00000023444	APELA
XR_003073278.1	ENSGALG00000016584	ENSGALG00000000988	EFTUD2
XR_003073278.1	ENSGALG00000016584	ENSGALG00000016511	ADGRG2
XR_003073278.1	ENSGALG00000016584	ENSGALG00000007862	CNTN3
XR_003073278.1	ENSGALG00000016584	ENSGALG00000006480	TCF7
XR_003073278.1	ENSGALG00000016584	ENSGALG00000039448	NCAPD2
XR_003073278.1	ENSGALG00000016584	ENSGALG00000004515
XR_003073278.1	ENSGALG00000016584	ENSGALG00000047321
XR_003073278.1	ENSGALG00000016584	ENSGALG00000020679	PLEKHS1
XR_003073278.1	ENSGALG00000016584	ENSGALG00000041204	IGF2BP1
XR_003073278.1	ENSGALG00000016584	ENSGALG00000016870	TMTC4
XR_003073278.1	ENSGALG00000016584	ENSGALG00000031122	NTNG1
XR_003073278.1	ENSGALG00000016584	ENSGALG00000014202	GABRA4
XR_003073278.1	ENSGALG00000016584	ENSGALG00000002346	CLSPN
XR_003073278.1	ENSGALG00000016584	ENSGALG00000049446	SLC29A3
XR_003073278.1	ENSGALG00000016584	ENSGALG00000033461
XR_003073278.1	ENSGALG00000016584	ENSGALG00000022750	GPR18
XR_003073278.1	ENSGALG00000016584	ENSGALG00000007748	SLC16A2
ENSGALT00000098227	ENSGALG00000051854	ENSGALG00000040993	BAMBI
ENSGALT00000098227	ENSGALG00000051854	ENSGALG00000040351	ACAP1
ENSGALT00000098227	ENSGALG00000051854	ENSGALG00000053274	PPP1R14B
ENSGALT00000098227	ENSGALG00000051854	MSTRG.6625
ENSGALT00000098227	ENSGALG00000051854	ENSGALG00000012101	AP5M1
ENSGALT00000098227	ENSGALG00000051854	ENSGALG00000027871	MAD2L1BP
ENSGALT00000098227	ENSGALG00000051854	ENSGALG00000010356	RAD54L
ENSGALT00000098227	ENSGALG00000051854	ENSGALG00000051645	CDC6
ENSGALT00000098227	ENSGALG00000051854	ENSGALG00000006670	PPP1R3C
ENSGALT00000072561	ENSGALG00000042782	ENSGALG00000016299	FAM83B
ENSGALT00000072561	ENSGALG00000042782	ENSGALG00000044002
ENSGALT00000072561	ENSGALG00000042782	ENSGALG00000012298	SLC39A8
ENSGALT00000072561	ENSGALG00000042782	ENSGALG00000007174	TNFSF15
ENSGALT00000072561	ENSGALG00000042782	ENSGALG00000045938	RBBP8NL
ENSGALT00000072561	ENSGALG00000042782	ENSGALG00000042003	FZD10
ENSGALT00000072561	ENSGALG00000042782	ENSGALG00000050569
ENSGALT00000072561	ENSGALG00000042782	ENSGALG00000028444	TMEM178B
ENSGALT00000098227	ENSGALG00000051854	ENSGALG00000031839	SUV39H1
ENSGALT00000098227	ENSGALG00000051854	ENSGALG00000003841
ENSGALT00000098227	ENSGALG00000051854	ENSGALG00000006901	AATK
ENSGALT00000098227	ENSGALG00000051854	ENSGALG00000009854	NEK2
ENSGALT00000098227	ENSGALG00000051854	ENSGALG00000004860	RASD1
ENSGALT00000098227	ENSGALG00000051854	ENSGALG00000012263	NEMF
ENSGALT00000098227	ENSGALG00000051854	ENSGALG00000015895	HTR1B
ENSGALT00000098227	ENSGALG00000051854	ENSGALG00000002242	GALNT9
ENSGALT00000098227	ENSGALG00000051854	ENSGALG00000042446	ACSM5
ENSGALT00000098227	ENSGALG00000051854	ENSGALG00000036133	KLF15
ENSGALT00000098227	ENSGALG00000051854	ENSGALG00000000820
ENSGALT00000098227	ENSGALG00000051854	ENSGALG00000003655	GAS2
ENSGALT00000072561	ENSGALG00000042782	ENSGALG00000043499	EGFL7
ENSGALT00000098227	ENSGALG00000051854	ENSGALG00000012546	MCM5
ENSGALT00000098227	ENSGALG00000051854	ENSGALG00000012631	PWP1
ENSGALT00000098227	ENSGALG00000051854	ENSGALG00000047968
ENSGALT00000098227	ENSGALG00000051854	ENSGALG00000010886	PAQR3
ENSGALT00000098227	ENSGALG00000051854	ENSGALG00000010575	INTS12
ENSGALT00000098227	ENSGALG00000051854	ENSGALG00000010977	FAM221A
ENSGALT00000098227	ENSGALG00000051854	ENSGALG00000007226	OSTN
ENSGALT00000098227	ENSGALG00000051854	ENSGALG00000001722	E2F4
ENSGALT00000098227	ENSGALG00000051854	ENSGALG00000029632	CHST13
ENSGALT00000098227	ENSGALG00000051854	ENSGALG00000012300	RAB32
ENSGALT00000072561	ENSGALG00000042782	ENSGALG00000042360	TRIM29
ENSGALT00000072561	ENSGALG00000042782	ENSGALG00000026585	TAFA3
ENSGALT00000072561	ENSGALG00000042782	ENSGALG00000032453	FABP9
ENSGALT00000072561	ENSGALG00000042782	ENSGALG00000012219	UNC5C
ENSGALT00000072561	ENSGALG00000042782	ENSGALG00000028115	SFN
ENSGALT00000072561	ENSGALG00000042782	ENSGALG00000037611
ENSGALT00000072561	ENSGALG00000042782	ENSGALG00000009616	SPATA17
ENSGALT00000072561	ENSGALG00000042782	ENSGALG00000050173	TCEA3
ENSGALT00000072561	ENSGALG00000042782	ENSGALG00000010200	TRHDE
ENSGALT00000072561	ENSGALG00000042782	ENSGALG00000013073	UPP1
ENSGALT00000072561	ENSGALG00000042782	ENSGALG00000009703	NDUFS7
ENSGALT00000072561	ENSGALG00000042782	ENSGALG00000010949	GPNMB
ENSGALT00000072561	ENSGALG00000042782	ENSGALG00000030512
ENSGALT00000072561	ENSGALG00000042782	ENSGALG00000010379	SNCA
ENSGALT00000072561	ENSGALG00000042782	ENSGALG00000051336
ENSGALT00000072561	ENSGALG00000042782	ENSGALG00000053121
ENSGALT00000072561	ENSGALG00000042782	ENSGALG00000035157	SOX21
ENSGALT00000072561	ENSGALG00000042782	ENSGALG00000053246	OCM2
ENSGALT00000072561	ENSGALG00000042782	ENSGALG00000041028	DPYSL5
ENSGALT00000072561	ENSGALG00000042782	ENSGALG00000011101	URB2
XR_003073278.1	ENSGALG00000016584	ENSGALG00000051443	C1orf216
ENSGALT00000072561	ENSGALG00000042782	ENSGALG00000016809	EDAR
XR_003073278.1	ENSGALG00000016584	ENSGALG00000017211	MRE11
ENSGALT00000072561	ENSGALG00000042782	ENSGALG00000017274	CD9
ENSGALT00000072561	ENSGALG00000042782	ENSGALG00000031301	TULP1
ENSGALT00000072561	ENSGALG00000042782	ENSGALG00000026276	TCF15
ENSGALT00000072561	ENSGALG00000042782	ENSGALG00000029212	PADI2
ENSGALT00000072561	ENSGALG00000042782	ENSGALG00000010490	DPYSL4
ENSGALT00000072561	ENSGALG00000042782	ENSGALG00000004320	FAT2
ENSGALT00000072561	ENSGALG00000042782	ENSGALG00000003148	SPAG16
ENSGALT00000072561	ENSGALG00000042782	ENSGALG00000038540	ZBTB32
ENSGALT00000072561	ENSGALG00000042782	ENSGALG00000027514	SCEL
ENSGALT00000072561	ENSGALG00000042782	ENSGALG00000024083	TCIM
ENSGALT00000072561	ENSGALG00000042782	ENSGALG00000039118	MEIS2
ENSGALT00000072561	ENSGALG00000042782	ENSGALG00000041238
ENSGALT00000072561	ENSGALG00000042782	ENSGALG00000040582	LMX1B
ENSGALT00000072561	ENSGALG00000042782	ENSGALG00000041054
ENSGALT00000072561	ENSGALG00000042782	ENSGALG00000012537	KCNJ3
ENSGALT00000072561	ENSGALG00000042782	ENSGALG00000054604
ENSGALT00000072561	ENSGALG00000042782	ENSGALG00000001449	STRA6
ENSGALT00000072561	ENSGALG00000042782	ENSGALG00000025938	KIAA0513
ENSGALT00000072561	ENSGALG00000042782	ENSGALG00000021163
ENSGALT00000072561	ENSGALG00000042782	ENSGALG00000029140	CRABP2
ENSGALT00000072561	ENSGALG00000042782	ENSGALG00000010719	NEIL3
XR_003073278.1	ENSGALG00000016584	ENSGALG00000002679	GLT1D1
XR_003073278.1	ENSGALG00000016584	ENSGALG00000016803	ST6GAL2
XR_003073278.1	ENSGALG00000016584	ENSGALG00000013607	FBXO5
ENSGALT00000090419	ENSGALG00000048274	ENSGALG00000005808	KREMEN1
ENSGALT00000090419	ENSGALG00000048274	ENSGALG00000010244	AKR1A1
ENSGALT00000090419	ENSGALG00000048274	ENSGALG00000004793
ENSGALT00000090419	ENSGALG00000048274	ENSGALG00000052935	TNFRSF9
ENSGALT00000090419	ENSGALG00000048274	ENSGALG00000011281	SGO1
ENSGALT00000090419	ENSGALG00000048274	ENSGALG00000043584
ENSGALT00000090419	ENSGALG00000048274	ENSGALG00000043394	NUP188
ENSGALT00000090419	ENSGALG00000048274	ENSGALG00000002314	CDHR1
ENSGALT00000090419	ENSGALG00000048274	ENSGALG00000033541	FRMPD4
ENSGALT00000090419	ENSGALG00000048274	ENSGALG00000031553	KIF18B
ENSGALT00000090419	ENSGALG00000048274	ENSGALG00000012089
ENSGALT00000090419	ENSGALG00000048274	ENSGALG00000017411
ENSGALT00000090419	ENSGALG00000048274	ENSGALG00000013422	RHNO1
ENSGALT00000090419	ENSGALG00000048274	ENSGALG00000013420	FOXM1
ENSGALT00000090419	ENSGALG00000048274	ENSGALG00000039394	PGM2
ENSGALT00000090419	ENSGALG00000048274	ENSGALG00000042197	WDR75
ENSGALT00000090419	ENSGALG00000048274	ENSGALG00000006094	PHF6
ENSGALT00000090419	ENSGALG00000048274	ENSGALG00000009556	PRICKLE1
ENSGALT00000090419	ENSGALG00000048274	ENSGALG00000011904	TRMT5
ENSGALT00000090419	ENSGALG00000048274	ENSGALG00000037553	SEC11A
ENSGALT00000090419	ENSGALG00000048274	ENSGALG00000000585	MYL4
ENSGALT00000090419	ENSGALG00000048274	ENSGALG00000027629	GNG2
ENSGALT00000090419	ENSGALG00000048274	ENSGALG00000008304	STN1
ENSGALT00000090419	ENSGALG00000048274	ENSGALG00000043831	LRRC73
ENSGALT00000090419	ENSGALG00000048274	ENSGALG00000004309	GDAP1L1
ENSGALT00000090419	ENSGALG00000048274	ENSGALG00000015800	ORC3
ENSGALT00000090419	ENSGALG00000048274	ENSGALG00000001962	PTBP1
ENSGALT00000090419	ENSGALG00000048274	ENSGALG00000010029	BEST3
ENSGALT00000090419	ENSGALG00000048274	ENSGALG00000042011	HNRNPA1
ENSGALT00000090419	ENSGALG00000048274	ENSGALG00000022557	CLDN3
ENSGALT00000090419	ENSGALG00000048274	ENSGALG00000034271	UHRF1
ENSGALT00000090419	ENSGALG00000048274	ENSGALG00000027454	CENPW
ENSGALT00000090419	ENSGALG00000048274	ENSGALG00000035530	TFCP2
ENSGALT00000090419	ENSGALG00000048274	ENSGALG00000034561	C8orf34
ENSGALT00000090419	ENSGALG00000048274	ENSGALG00000029980	QARS
ENSGALT00000090419	ENSGALG00000048274	ENSGALG00000001565	C5
ENSGALT00000090419	ENSGALG00000048274	ENSGALG00000001363	MYBBP1A
ENSGALT00000090419	ENSGALG00000048274	ENSGALG00000036497	SOX4
ENSGALT00000090419	ENSGALG00000048274	ENSGALG00000001141	HES5
ENSGALT00000090419	ENSGALG00000048274	ENSGALG00000032993	FTSJ3
ENSGALT00000090419	ENSGALG00000048274	ENSGALG00000040131
ENSGALT00000090419	ENSGALG00000048274	ENSGALG00000004106	DHCR7
ENSGALT00000090419	ENSGALG00000048274	ENSGALG00000033300	CORO1B
ENSGALT00000090419	ENSGALG00000048274	ENSGALG00000013594	PARD6G
ENSGALT00000090419	ENSGALG00000048274	ENSGALG00000039553	SULF1
ENSGALT00000090419	ENSGALG00000048274	ENSGALG00000038393	DMB2
ENSGALT00000090419	ENSGALG00000048274	ENSGALG00000028602	HMP19
ENSGALT00000090419	ENSGALG00000048274	ENSGALG00000014991	HDAC2
ENSGALT00000090419	ENSGALG00000048274	ENSGALG00000008862	DNAJC10
ENSGALT00000090419	ENSGALG00000048274	ENSGALG00000033943	HYI
ENSGALT00000090419	ENSGALG00000048274	ENSGALG00000007507	MASTL
ENSGALT00000090419	ENSGALG00000048274	ENSGALG00000002980	RTKN2
ENSGALT00000090419	ENSGALG00000048274	ENSGALG00000041094	SYT1
ENSGALT00000090419	ENSGALG00000048274	ENSGALG00000006904	RNH1
ENSGALT00000090419	ENSGALG00000048274	ENSGALG00000011185	PLEKHA8
ENSGALT00000090419	ENSGALG00000048274	ENSGALG00000008698	MGME1
ENSGALT00000090419	ENSGALG00000048274	ENSGALG00000045196	LAPTM4B
ENSGALT00000090419	ENSGALG00000048274	ENSGALG00000010326	FLVCR2
ENSGALT00000090419	ENSGALG00000048274	ENSGALG00000012199	WDHD1
ENSGALT00000090419	ENSGALG00000048274	ENSGALG00000003160	CERS1
ENSGALT00000090419	ENSGALG00000048274	ENSGALG00000047682
ENSGALT00000090419	ENSGALG00000048274	ENSGALG00000001480	INKA2
ENSGALT00000090419	ENSGALG00000048274	ENSGALG00000009016	SLX4IP
ENSGALT00000090419	ENSGALG00000048274	ENSGALG00000012244	KLHDC2
ENSGALT00000090419	ENSGALG00000048274	ENSGALG00000047673
ENSGALT00000090419	ENSGALG00000048274	ENSGALG00000008452	IFT122
ENSGALT00000090419	ENSGALG00000048274	ENSGALG00000014801	NDC80
ENSGALT00000090419	ENSGALG00000048274	ENSGALG00000033573
ENSGALT00000090419	ENSGALG00000048274	ENSGALG00000042967	CTPS1
ENSGALT00000090419	ENSGALG00000048274	ENSGALG00000036638	TACR1
ENSGALT00000090419	ENSGALG00000048274	ENSGALG00000016088	CCT7
ENSGALT00000090419	ENSGALG00000048274	ENSGALG00000013728	PPAT
ENSGALT00000090419	ENSGALG00000048274	ENSGALG00000048295	IRX6
ENSGALT00000090419	ENSGALG00000048274	ENSGALG00000048432
ENSGALT00000090419	ENSGALG00000048274	ENSGALG00000001540	SF3A3
ENSGALT00000090419	ENSGALG00000048274	ENSGALG00000010664	KIF26B
ENSGALT00000090419	ENSGALG00000048274	ENSGALG00000000302	TNNT2
ENSGALT00000090419	ENSGALG00000048274	ENSGALG00000023546
ENSGALT00000090419	ENSGALG00000048274	ENSGALG00000027068	HDGFRP2
ENSGALT00000090419	ENSGALG00000048274	ENSGALG00000011847	TTC26
ENSGALT00000090419	ENSGALG00000048274	ENSGALG00000032546	MYEF2
ENSGALT00000090419	ENSGALG00000048274	ENSGALG00000006681	BRSK1
ENSGALT00000090419	ENSGALG00000048274	ENSGALG00000029235	CPNE4
ENSGALT00000090419	ENSGALG00000048274	ENSGALG00000006583	LSP1P1
ENSGALT00000090419	ENSGALG00000048274	ENSGALG00000029002
ENSGALT00000090419	ENSGALG00000048274	ENSGALG00000026722	UNC119B
ENSGALT00000090419	ENSGALG00000048274	ENSGALG00000009305	LBR
ENSGALT00000090419	ENSGALG00000048274	ENSGALG00000014982	RBBP8
ENSGALT00000090419	ENSGALG00000048274	ENSGALG00000014853	CLVS2
ENSGALT00000090419	ENSGALG00000048274	ENSGALG00000047031
ENSGALT00000090419	ENSGALG00000048274	ENSGALG00000030084	EXOSC7
ENSGALT00000090419	ENSGALG00000048274	ENSGALG00000035465	WDR76
ENSGALT00000090419	ENSGALG00000048274	ENSGALG00000007168	CFAP20DC
ENSGALT00000090419	ENSGALG00000048274	ENSGALG00000025748	FGF9
ENSGALT00000090419	ENSGALG00000048274	ENSGALG00000038939
ENSGALT00000090419	ENSGALG00000048274	ENSGALG00000037828	SLC47A1
ENSGALT00000090419	ENSGALG00000048274	ENSGALG00000017169	ELMOD1
ENSGALT00000090419	ENSGALG00000048274	ENSGALG00000046616	CHGB
ENSGALT00000090419	ENSGALG00000048274	ENSGALG00000037160
ENSGALT00000090419	ENSGALG00000048274	ENSGALG00000049780
ENSGALT00000090419	ENSGALG00000048274	ENSGALG00000009560	MSMO1
ENSGALT00000090419	ENSGALG00000048274	ENSGALG00000005507	NONO
ENSGALT00000090419	ENSGALG00000048274	ENSGALG00000028900	CENPT
ENSGALT00000090419	ENSGALG00000048274	ENSGALG00000009365	CYP51A1
ENSGALT00000090419	ENSGALG00000048274	ENSGALG00000044643
ENSGALT00000090419	ENSGALG00000048274	ENSGALG00000006564
ENSGALT00000090419	ENSGALG00000048274	ENSGALG00000035869	ATAD3A
NONGGAT004567.2	ENSGALG00000043439	ENSGALG00000031663	SEC11C
NONGGAT004567.2	ENSGALG00000043439	ENSGALG00000009788	SMYD2
XR_003073278.1	ENSGALG00000016584	ENSGALG00000033816	KCTD12
XR_003073278.1	ENSGALG00000016584	ENSGALG00000027823	TFAP4
XR_003073278.1	ENSGALG00000016584	ENSGALG00000027885	C4orf19
XR_003073278.1	ENSGALG00000016584	ENSGALG00000004738	GLE1
XR_003073278.1	ENSGALG00000016584	ENSGALG00000015877	SH3BGRL2
XR_003073278.1	ENSGALG00000016584	ENSGALG00000021285	UNG
XR_003073278.1	ENSGALG00000016584	ENSGALG00000007631	MEGF11
XR_003073278.1	ENSGALG00000016584	ENSGALG00000007562	FGF4
NONGGAT004567.2	ENSGALG00000043439	ENSGALG00000028142	HACD4
XR_003073278.1	ENSGALG00000016584	ENSGALG00000049065	ZFPM1
XR_003073278.1	ENSGALG00000016584	ENSGALG00000040976	ACTR6
XR_003073278.1	ENSGALG00000016584	ENSGALG00000043290
XR_003073278.1	ENSGALG00000016584	ENSGALG00000025862	TMEM26
XR_003073278.1	ENSGALG00000016584	ENSGALG00000014178	SCUBE1
XR_003073278.1	ENSGALG00000016584	ENSGALG00000007623	CACNA1G
XR_003073278.1	ENSGALG00000016584	ENSGALG00000037219	RNF2
XR_003073278.1	ENSGALG00000016584	ENSGALG00000010195	PLK4
NONGGAT004567.2	ENSGALG00000043439	ENSGALG00000001995	LIMS2
XR_003073278.1	ENSGALG00000016584	ENSGALG00000008747	ITGA8
ENSGALT00000098227	ENSGALG00000051854	ENSGALG00000029927	STRBP
ENSGALT00000090419	ENSGALG00000048274	ENSGALG00000008362	SSTR4
ENSGALT00000090419	ENSGALG00000048274	ENSGALG00000002624	BMS1
ENSGALT00000090419	ENSGALG00000048274	ENSGALG00000008798	ZMYND19
ENSGALT00000090419	ENSGALG00000048274	ENSGALG00000040896	FASN
ENSGALT00000090419	ENSGALG00000048274	ENSGALG00000009346	HN1L
ENSGALT00000090419	ENSGALG00000048274	ENSGALG00000020454	C5H14ORF169
ENSGALT00000090419	ENSGALG00000048274	ENSGALG00000041573	BPNT2
ENSGALT00000090419	ENSGALG00000048274	ENSGALG00000030597	KIF11
ENSGALT00000090419	ENSGALG00000048274	ENSGALG00000015122	TAF4B
ENSGALT00000090419	ENSGALG00000048274	ENSGALG00000028501	DCK
ENSGALT00000090419	ENSGALG00000048274	ENSGALG00000011662	NUP205
ENSGALT00000090419	ENSGALG00000048274	ENSGALG00000019741	PSMC3IP
ENSGALT00000090419	ENSGALG00000048274	ENSGALG00000000806	LINGO3
ENSGALT00000090419	ENSGALG00000048274	ENSGALG00000002531	SF3B3
ENSGALT00000090419	ENSGALG00000048274	ENSGALG00000036935
ENSGALT00000090419	ENSGALG00000048274	ENSGALG00000012000	METTL14
ENSGALT00000090419	ENSGALG00000048274	ENSGALG00000017185	TMEM123
ENSGALT00000090419	ENSGALG00000048274	ENSGALG00000036754	CHKA
ENSGALT00000090419	ENSGALG00000048274	ENSGALG00000048879	SAMD13
ENSGALT00000090419	ENSGALG00000048274	ENSGALG00000005054	DKC1
ENSGALT00000090419	ENSGALG00000048274	ENSGALG00000002557	ADGRD1
ENSGALT00000090419	ENSGALG00000048274	ENSGALG00000040373	EXOSC2
ENSGALT00000090419	ENSGALG00000048274	ENSGALG00000000745	SLC26A9
ENSGALT00000090419	ENSGALG00000048274	ENSGALG00000005420	AATF
ENSGALT00000090419	ENSGALG00000048274	ENSGALG00000007996	ANKRD44
ENSGALT00000090419	ENSGALG00000048274	ENSGALG00000035191	PRLHR2
ENSGALT00000090419	ENSGALG00000048274	ENSGALG00000048205
ENSGALT00000090419	ENSGALG00000048274	ENSGALG00000054948
ENSGALT00000090419	ENSGALG00000048274	ENSGALG00000052494
ENSGALT00000090419	ENSGALG00000048274	ENSGALG00000003584	KPNA2
ENSGALT00000090419	ENSGALG00000048274	ENSGALG00000040954	GPR37
ENSGALT00000090419	ENSGALG00000048274	ENSGALG00000013506	MED24
ENSGALT00000090419	ENSGALG00000048274	ENSGALG00000009207	TRIM2
ENSGALT00000090419	ENSGALG00000048274	ENSGALG00000048144
ENSGALT00000090419	ENSGALG00000048274	ENSGALG00000045842
ENSGALT00000090419	ENSGALG00000048274	ENSGALG00000008962	MSH2
ENSGALT00000090419	ENSGALG00000048274	ENSGALG00000007354	CIT
ENSGALT00000090419	ENSGALG00000048274	ENSGALG00000016261	CYBB
ENSGALT00000090419	ENSGALG00000048274	ENSGALG00000037423	PTPRK
ENSGALT00000090419	ENSGALG00000048274	ENSGALG00000033226	FAM107B
ENSGALT00000090419	ENSGALG00000048274	ENSGALG00000001506	PTTG2
ENSGALT00000090419	ENSGALG00000048274	ENSGALG00000054780
ENSGALT00000090419	ENSGALG00000048274	ENSGALG00000016584	EGFL6
ENSGALT00000099929	ENSGALG00000053491	ENSGALG00000007646
ENSGALT00000098227	ENSGALG00000051854	ENSGALG00000007268
ENSGALT00000098227	ENSGALG00000051854	ENSGALG00000008671	ST8SIA6
ENSGALT00000096941	ENSGALG00000048488	ENSGALG00000009963	LYZ
ENSGALT00000096941	ENSGALG00000048488	ENSGALG00000007358	CILP
ENSGALT00000096941	ENSGALG00000048488	ENSGALG00000031996
ENSGALT00000096941	ENSGALG00000048488	ENSGALG00000017154	ZC3H12C
ENSGALT00000096941	ENSGALG00000048488	ENSGALG00000007917	LAMB4
ENSGALT00000096941	ENSGALG00000048488	ENSGALG00000017715	TINAGL1
ENSGALT00000096941	ENSGALG00000048488	ENSGALG00000001161	FLI1
ENSGALT00000096941	ENSGALG00000048488	ENSGALG00000011248	PLCL2
ENSGALT00000096941	ENSGALG00000048488	ENSGALG00000008060	PRKAR2B
ENSGALT00000096941	ENSGALG00000048488	ENSGALG00000036990	DECR1
ENSGALT00000096941	ENSGALG00000048488	ENSGALG00000004467	CLIP1
ENSGALT00000096941	ENSGALG00000048488	ENSGALG00000040360	DUSP1
ENSGALT00000096941	ENSGALG00000048488	ENSGALG00000052861
ENSGALT00000096941	ENSGALG00000048488	ENSGALG00000015271
ENSGALT00000096941	ENSGALG00000048488	ENSGALG00000015018	CASQ2
ENSGALT00000096941	ENSGALG00000048488	ENSGALG00000028290	C1H21ORF91
ENSGALT00000096941	ENSGALG00000048488	ENSGALG00000013244	ABCC9
ENSGALT00000096941	ENSGALG00000048488	ENSGALG00000031563	ECI1
ENSGALT00000096941	ENSGALG00000048488	ENSGALG00000048337
ENSGALT00000096941	ENSGALG00000048488	ENSGALG00000052016	ADRA2B
ENSGALT00000096941	ENSGALG00000048488	ENSGALG00000015001	LAMA4
ENSGALT00000096941	ENSGALG00000048488	ENSGALG00000002845	CTNNA3
ENSGALT00000096941	ENSGALG00000048488	ENSGALG00000036798	COL4A1
ENSGALT00000096941	ENSGALG00000048488	ENSGALG00000043287	CAV1
ENSGALT00000096941	ENSGALG00000048488	ENSGALG00000009082	COQ8A
ENSGALT00000096941	ENSGALG00000048488	ENSGALG00000003261	PTRF
ENSGALT00000096941	ENSGALG00000048488	ENSGALG00000026154
ENSGALT00000096941	ENSGALG00000048488	ENSGALG00000007346	JCAD
ENSGALT00000096941	ENSGALG00000048488	ENSGALG00000010290	VEGFA
ENSGALT00000096941	ENSGALG00000048488	ENSGALG00000035717	HSPG2
ENSGALT00000096941	ENSGALG00000048488	ENSGALG00000000695	MFSD4A
ENSGALT00000096941	ENSGALG00000048488	ENSGALG00000016955	VWA8
ENSGALT00000096941	ENSGALG00000048488	ENSGALG00000030247	TMOD4
ENSGALT00000096941	ENSGALG00000048488	ENSGALG00000021399
ENSGALT00000096941	ENSGALG00000048488	ENSGALG00000047285	BD7
ENSGALT00000096941	ENSGALG00000048488	ENSGALG00000003457	CNP
ENSGALT00000096941	ENSGALG00000048488	ENSGALG00000031325	TGFB1
ENSGALT00000096941	ENSGALG00000048488	ENSGALG00000040957	AGO2
ENSGALT00000096941	ENSGALG00000048488	ENSGALG00000034458	S100A1
ENSGALT00000096941	ENSGALG00000048488	ENSGALG00000040807	DMTN
ENSGALT00000096941	ENSGALG00000048488	ENSGALG00000006344	GSTT1
ENSGALT00000096941	ENSGALG00000048488	ENSGALG00000027184	OLFML1
ENSGALT00000096941	ENSGALG00000048488	ENSGALG00000011811	SYNE2
ENSGALT00000096941	ENSGALG00000048488	ENSGALG00000022815	AvBD1
ENSGALT00000096941	ENSGALG00000048488	ENSGALG00000022813	NDUFV3
ENSGALT00000096941	ENSGALG00000048488	ENSGALG00000006323	LECT2
ENSGALT00000096941	ENSGALG00000048488	ENSGALG00000031425	PMP22
ENSGALT00000096941	ENSGALG00000048488	ENSGALG00000006258	SPOCK1
ENSGALT00000096941	ENSGALG00000048488	ENSGALG00000039712	DHRS7C
ENSGALT00000096941	ENSGALG00000048488	ENSGALG00000031890	YBX3
ENSGALT00000096941	ENSGALG00000048488	ENSGALG00000013191	NDUFS6
ENSGALT00000096941	ENSGALG00000048488	ENSGALG00000042199	SLC12A5
ENSGALT00000096941	ENSGALG00000048488	ENSGALG00000011278	KAT2B
ENSGALT00000096941	ENSGALG00000048488	ENSGALG00000026875
ENSGALT00000096941	ENSGALG00000048488	ENSGALG00000047483	C1QTNF6
ENSGALT00000096941	ENSGALG00000048488	ENSGALG00000003781	SUN1
ENSGALT00000096941	ENSGALG00000048488	ENSGALG00000002562	ARAP3
ENSGALT00000096941	ENSGALG00000048488	ENSGALG00000003362	ACSS2
ENSGALT00000096941	ENSGALG00000048488	ENSGALG00000013722	SEMA3B
ENSGALT00000096941	ENSGALG00000048488	ENSGALG00000012658	TCP11X2
ENSGALT00000096941	ENSGALG00000048488	ENSGALG00000010005	EPAS1
ENSGALT00000096941	ENSGALG00000048488	ENSGALG00000001793	MYL10
ENSGALT00000096941	ENSGALG00000048488	ENSGALG00000014526	TPI1
ENSGALT00000096941	ENSGALG00000048488	ENSGALG00000017272	VWF
ENSGALT00000096941	ENSGALG00000048488	ENSGALG00000003226	APOBEC2
ENSGALT00000096941	ENSGALG00000048488	ENSGALG00000029917	SGCA
ENSGALT00000096941	ENSGALG00000048488	ENSGALG00000024298	ADAMTSL5
ENSGALT00000096941	ENSGALG00000048488	ENSGALG00000046580	MGARP
ENSGALT00000096941	ENSGALG00000048488	ENSGALG00000028949	CORO6
ENSGALT00000096941	ENSGALG00000048488	ENSGALG00000021272	SCN2B
ENSGALT00000096941	ENSGALG00000048488	ENSGALG00000012382
ENSGALT00000096941	ENSGALG00000048488	ENSGALG00000007904	DLAT
ENSGALT00000096941	ENSGALG00000048488	ENSGALG00000042388
ENSGALT00000096941	ENSGALG00000048488	ENSGALG00000011235	GALNT15
ENSGALT00000096941	ENSGALG00000048488	ENSGALG00000009945	CPM
ENSGALT00000096941	ENSGALG00000048488	ENSGALG00000013632	ACOT13
ENSGALT00000096941	ENSGALG00000048488	ENSGALG00000007205	COX6A1
ENSGALT00000096941	ENSGALG00000048488	ENSGALG00000029416	TRPC6
ENSGALT00000096941	ENSGALG00000048488	ENSGALG00000005448	MYL3
ENSGALT00000096941	ENSGALG00000048488	ENSGALG00000007114	APOA1
ENSGALT00000096941	ENSGALG00000048488	ENSGALG00000053107
ENSGALT00000096941	ENSGALG00000048488	ENSGALG00000005005	MIEF2
ENSGALT00000096941	ENSGALG00000048488	ENSGALG00000004334	MYLK3
ENSGALT00000096941	ENSGALG00000048488	ENSGALG00000008231	PACSIN3
ENSGALT00000096941	ENSGALG00000048488	ENSGALG00000011991	MYOZ2
ENSGALT00000096941	ENSGALG00000048488	ENSGALG00000014857
ENSGALT00000055739	ENSGALG00000034135	ENSGALG00000052203
XR_003077656.1	ENSGALG00000051782	ENSGALG00000010156	DOCK8
XR_003077656.1	ENSGALG00000051782	ENSGALG00000009241	SFRP2
XR_003077656.1	ENSGALG00000051782	ENSGALG00000000638	UTP4
XR_003077656.1	ENSGALG00000051782	ENSGALG00000004553	SGPL1
XR_003077656.1	ENSGALG00000051782	ENSGALG00000009538
XR_003077656.1	ENSGALG00000051782	ENSGALG00000008355	CASP8
XR_003077656.1	ENSGALG00000051782	ENSGALG00000011116	VRK1
XR_003077656.1	ENSGALG00000051782	ENSGALG00000008289	RBM19
XR_003077656.1	ENSGALG00000051782	ENSGALG00000033781	FEN1
XR_003077656.1	ENSGALG00000051782	ENSGALG00000015274	TCEA1
XR_003077656.1	ENSGALG00000051782	ENSGALG00000052192	TUBA1B
XR_003077656.1	ENSGALG00000051782	ENSGALG00000048034
XR_003077656.1	ENSGALG00000051782	ENSGALG00000012312	GCAT
XR_003077656.1	ENSGALG00000051782	ENSGALG00000003937	GEMIN5
XR_003077656.1	ENSGALG00000051782	ENSGALG00000012484	RIF1
XR_003077656.1	ENSGALG00000051782	ENSGALG00000035026	SLC22A4
XR_003077656.1	ENSGALG00000051782	ENSGALG00000039023
XR_003077656.1	ENSGALG00000051782	ENSGALG00000001475	STMN1
XR_003077656.1	ENSGALG00000051782	ENSGALG00000008256	BLM
XR_003077656.1	ENSGALG00000051782	ENSGALG00000001472	JAM3
XR_003077656.1	ENSGALG00000051782	ENSGALG00000017357	SRSF2
XR_003077656.1	ENSGALG00000051782	ENSGALG00000010961	IGF2BP3
XR_003077656.1	ENSGALG00000051782	ENSGALG00000008656	ICOS
XR_003077656.1	ENSGALG00000051782	ENSGALG00000000397	IPO9
XR_003077656.1	ENSGALG00000051782	ENSGALG00000004143	YWHAB
XR_003077656.1	ENSGALG00000051782	ENSGALG00000004702	WDR34
XR_003077656.1	ENSGALG00000051782	ENSGALG00000004701	SET
XR_003077656.1	ENSGALG00000051782	ENSGALG00000004707	CSE1L
XR_003077656.1	ENSGALG00000051782	ENSGALG00000002922	NOTCH2
XR_003077656.1	ENSGALG00000051782	ENSGALG00000013208	CENPE
XR_003077656.1	ENSGALG00000051782	ENSGALG00000029198	YDJC
XR_003077656.1	ENSGALG00000051782	ENSGALG00000042077	HIC1
XR_003077656.1	ENSGALG00000051782	ENSGALG00000038301	NIPSNAP1
XR_003077656.1	ENSGALG00000051782	ENSGALG00000016797	FHL2
XR_003077656.1	ENSGALG00000051782	ENSGALG00000042214	UBQLN4
XR_003077656.1	ENSGALG00000051782	ENSGALG00000007609	ARHGAP19
XR_003077656.1	ENSGALG00000051782	ENSGALG00000041295	EN2
XR_003077656.1	ENSGALG00000051782	ENSGALG00000027355	TPBG
XR_003077656.1	ENSGALG00000051782	ENSGALG00000012952	BASP1
XR_003077656.1	ENSGALG00000051782	ENSGALG00000033469	KDM1A
XR_003077656.1	ENSGALG00000051782	ENSGALG00000001267	MAP2K2
XR_003077656.1	ENSGALG00000051782	ENSGALG00000006817	CTNNBL1
XR_003077656.1	ENSGALG00000051782	ENSGALG00000017120	SACS
XR_003077656.1	ENSGALG00000051782	ENSGALG00000007481	HACD3
XR_003077656.1	ENSGALG00000051782	ENSGALG00000021520	TMEM8C
XR_003077656.1	ENSGALG00000051782	ENSGALG00000005156
XR_003077656.1	ENSGALG00000051782	ENSGALG00000005400	CACNA2D3
XR_003077656.1	ENSGALG00000051782	ENSGALG00000026383	TMSB4X
XR_003077656.1	ENSGALG00000051782	ENSGALG00000001442	OPCML
XR_003077656.1	ENSGALG00000051782	ENSGALG00000006974	DDX27
XR_003077656.1	ENSGALG00000051782	ENSGALG00000011643	UTP20
XR_003077656.1	ENSGALG00000051782	ENSGALG00000007371	IGDCC3
XR_003077656.1	ENSGALG00000051782	ENSGALG00000033671	FREM2
XR_003077656.1	ENSGALG00000051782	ENSGALG00000003005	CHRNB4
XR_003077656.1	ENSGALG00000051782	ENSGALG00000011008	MAP3K21
ENSGALT00000055739	ENSGALG00000034135	ENSGALG00000025941	RGS20
ENSGALT00000055739	ENSGALG00000034135	ENSGALG00000039311	SMAGP
ENSGALT00000055739	ENSGALG00000034135	ENSGALG00000003114	NOG
ENSGALT00000055739	ENSGALG00000034135	ENSGALG00000007361	SST
ENSGALT00000055739	ENSGALG00000034135	ENSGALG00000037378	RPRM
ENSGALT00000055739	ENSGALG00000034135	ENSGALG00000021271	MPZL3
XR_003077656.1	ENSGALG00000051782	ENSGALG00000029811	BMPER
ENSGALT00000096941	ENSGALG00000048488	ENSGALG00000054937
XR_003077656.1	ENSGALG00000051782	ENSGALG00000031525	TSTA3
XR_003077656.1	ENSGALG00000051782	ENSGALG00000013212
XR_003077656.1	ENSGALG00000051782	ENSGALG00000007965	HN1
XR_003077656.1	ENSGALG00000051782	ENSGALG00000005525	SRSF1
XR_003077656.1	ENSGALG00000051782	ENSGALG00000011962	NDNF
XR_003077656.1	ENSGALG00000051782	ENSGALG00000010349	POLR1C
XR_003077656.1	ENSGALG00000051782	ENSGALG00000049067
XR_003077656.1	ENSGALG00000051782	ENSGALG00000049069
XR_003077656.1	ENSGALG00000051782	ENSGALG00000026761	LIN28B
XR_003077656.1	ENSGALG00000051782	ENSGALG00000050235
XR_003077656.1	ENSGALG00000051782	ENSGALG00000030432	RASSF2
XR_003077656.1	ENSGALG00000051782	ENSGALG00000004129	SPP2
XR_003077656.1	ENSGALG00000051782	ENSGALG00000003473	SFRP1
XR_003077656.1	ENSGALG00000051782	ENSGALG00000003475	ACLY
XR_003077656.1	ENSGALG00000051782	ENSGALG00000003904	MLPH
XR_003077656.1	ENSGALG00000051782	ENSGALG00000038495	TAF1B
XR_003077656.1	ENSGALG00000051782	ENSGALG00000034493	DCLK3
XR_003077656.1	ENSGALG00000051782	ENSGALG00000015733	MDN1
XR_003077656.1	ENSGALG00000051782	ENSGALG00000036787	HSD17B12
XR_003077656.1	ENSGALG00000051782	ENSGALG00000002558	ASL1
XR_003077656.1	ENSGALG00000051782	ENSGALG00000003010	NUP93
ENSGALT00000096941	ENSGALG00000048488	ENSGALG00000004220	SERINC3
ENSGALT00000096941	ENSGALG00000048488	ENSGALG00000038771	TECRL
ENSGALT00000096941	ENSGALG00000048488	ENSGALG00000054048
ENSGALT00000096941	ENSGALG00000048488	ENSGALG00000005407	AGL
ENSGALT00000096941	ENSGALG00000048488	ENSGALG00000010357	P2RY1
ENSGALT00000096941	ENSGALG00000048488	ENSGALG00000003862	LRRFIP1
ENSGALT00000098227	ENSGALG00000051854	ENSGALG00000003466
ENSGALT00000098227	ENSGALG00000051854	ENSGALG00000038797	MANBAL4
ENSGALT00000098227	ENSGALG00000051854	ENSGALG00000053647
ENSGALT00000098227	ENSGALG00000051854	ENSGALG00000040521	HOXA2
ENSGALT00000098227	ENSGALG00000051854	ENSGALG00000019794	MSTO1
ENSGALT00000098227	ENSGALG00000051854	ENSGALG00000034788	PHLDA1
ENSGALT00000098227	ENSGALG00000051854	ENSGALG00000007356	MAP3K8
ENSGALT00000098227	ENSGALG00000051854	ENSGALG00000023436	HDC
ENSGALT00000098227	ENSGALG00000051854	ENSGALG00000005849	PPDPF
ENSGALT00000098227	ENSGALG00000051854	ENSGALG00000000791
ENSGALT00000098227	ENSGALG00000051854	ENSGALG00000030342	SARNP
ENSGALT00000098227	ENSGALG00000051854	ENSGALG00000037807
ENSGALT00000098227	ENSGALG00000051854	ENSGALG00000030998	MTA2
ENSGALT00000098227	ENSGALG00000051854	ENSGALG00000047182	ACHE
ENSGALT00000096941	ENSGALG00000048488	ENSGALG00000011350	NEGR1
ENSGALT00000096941	ENSGALG00000048488	ENSGALG00000011353	TNNI3K
ENSGALT00000096941	ENSGALG00000048488	ENSGALG00000008593	ATP1B4
ENSGALT00000096941	ENSGALG00000048488	ENSGALG00000008903	ITPRID2
ENSGALT00000096941	ENSGALG00000048488	ENSGALG00000014096	ARNTL2
ENSGALT00000096941	ENSGALG00000048488	ENSGALG00000003026
ENSGALT00000096941	ENSGALG00000048488	ENSGALG00000003802	OTUD7A
ENSGALT00000096941	ENSGALG00000048488	ENSGALG00000033203	TRIM54
ENSGALT00000096941	ENSGALG00000048488	ENSGALG00000013537	TPM3
ENSGALT00000096941	ENSGALG00000048488	ENSGALG00000016834	MCF2L
ENSGALT00000096941	ENSGALG00000048488	ENSGALG00000016830	CUL4A
ENSGALT00000096941	ENSGALG00000048488	ENSGALG00000033303
ENSGALT00000098227	ENSGALG00000051854	ENSGALG00000025810	CCNB3
ENSGALT00000096941	ENSGALG00000048488	ENSGALG00000030879	AR
ENSGALT00000096941	ENSGALG00000048488	ENSGALG00000000284	HOXB4
ENSGALT00000096941	ENSGALG00000048488	ENSGALG00000004721
ENSGALT00000096941	ENSGALG00000048488	ENSGALG00000006891	ITIH5
ENSGALT00000096941	ENSGALG00000048488	ENSGALG00000003496	TEX2
ENSGALT00000096941	ENSGALG00000048488	ENSGALG00000013528
ENSGALT00000096941	ENSGALG00000048488	ENSGALG00000030008	HHEX
ENSGALT00000096941	ENSGALG00000048488	ENSGALG00000037784	DAG1
ENSGALT00000096941	ENSGALG00000048488	ENSGALG00000003925	MYPN
ENSGALT00000096941	ENSGALG00000048488	ENSGALG00000040755	ANGPT4
ENSGALT00000098227	ENSGALG00000051854	ENSGALG00000019060	MMP27
ENSGALT00000098227	ENSGALG00000051854	ENSGALG00000002569	RAN
ENSGALT00000098227	ENSGALG00000051854	ENSGALG00000004290	ANGPTL1
ENSGALT00000098227	ENSGALG00000051854	ENSGALG00000011858	KCNH5
ENSGALT00000098227	ENSGALG00000051854	ENSGALG00000004239	IFITM5
ENSGALT00000098227	ENSGALG00000051854	ENSGALG00000009458
ENSGALT00000098227	ENSGALG00000051854	ENSGALG00000000681	PAK1
ENSGALT00000098227	ENSGALG00000051854	ENSGALG00000003163	GNAO1
ENSGALT00000098227	ENSGALG00000051854	ENSGALG00000054831	TMEM121
ENSGALT00000098227	ENSGALG00000051854	ENSGALG00000042030	P4HA3
ENSGALT00000098227	ENSGALG00000051854	ENSGALG00000007080
ENSGALT00000098227	ENSGALG00000051854	ENSGALG00000001319	CAMK1G
ENSGALT00000098227	ENSGALG00000051854	ENSGALG00000008873	POLE3
ENSGALT00000098227	ENSGALG00000051854	ENSGALG00000033351	CTHRC1
ENSGALT00000098227	ENSGALG00000051854	ENSGALG00000003777	NELL1
ENSGALT00000098227	ENSGALG00000051854	ENSGALG00000004376	KCNJ2
ENSGALT00000098227	ENSGALG00000051854	ENSGALG00000008367	MDK
ENSGALT00000098227	ENSGALG00000051854	ENSGALG00000012220	CDKN3
ENSGALT00000098227	ENSGALG00000051854	ENSGALG00000041203	CRMP1
ENSGALT00000098227	ENSGALG00000051854	ENSGALG00000035950	NGFR
ENSGALT00000098227	ENSGALG00000051854	ENSGALG00000006851
ENSGALT00000098227	ENSGALG00000051854	ENSGALG00000010117	SLC25A21
ENSGALT00000096941	ENSGALG00000048488	ENSGALG00000008359	CD248
ENSGALT00000098227	ENSGALG00000051854	ENSGALG00000005285	TBX4
ENSGALT00000098227	ENSGALG00000051854	ENSGALG00000008049	ARL3
ENSGALT00000098227	ENSGALG00000051854	ENSGALG00000035675
ENSGALT00000098227	ENSGALG00000051854	ENSGALG00000048625
ENSGALT00000098227	ENSGALG00000051854	ENSGALG00000023691	ENTPD7
ENSGALT00000098227	ENSGALG00000051854	ENSGALG00000008306	FGL2
ENSGALT00000098227	ENSGALG00000051854	ENSGALG00000001101	MBD3
ENSGALT00000098227	ENSGALG00000051854	ENSGALG00000048882
ENSGALT00000098227	ENSGALG00000051854	ENSGALG00000052088	SFR1
ENSGALT00000098227	ENSGALG00000051854	ENSGALG00000046299	CNKSR1
ENSGALT00000098227	ENSGALG00000051854	ENSGALG00000010986	GNG4
ENSGALT00000098227	ENSGALG00000051854	ENSGALG00000016415	MAP7D2
ENSGALT00000098227	ENSGALG00000051854	ENSGALG00000055058
ENSGALT00000098227	ENSGALG00000051854	ENSGALG00000001790	METTL23
ENSGALT00000098227	ENSGALG00000051854	ENSGALG00000015079	UPK1B
ENSGALT00000098227	ENSGALG00000051854	ENSGALG00000008036	TMEM209
ENSGALT00000098227	ENSGALG00000051854	ENSGALG00000029935
ENSGALT00000098227	ENSGALG00000051854	ENSGALG00000027512	MACIR
ENSGALT00000098227	ENSGALG00000051854	ENSGALG00000045052	MAB21L1
ENSGALT00000098227	ENSGALG00000051854	ENSGALG00000006864
ENSGALT00000098227	ENSGALG00000051854	ENSGALG00000012886	MARVELD3
ENSGALT00000096941	ENSGALG00000048488	ENSGALG00000045584
ENSGALT00000096941	ENSGALG00000048488	ENSGALG00000029746	NT5DC3
ENSGALT00000096941	ENSGALG00000048488	ENSGALG00000011206	KITLG
ENSGALT00000096941	ENSGALG00000048488	ENSGALG00000009442	ETFDH
ENSGALT00000096941	ENSGALG00000048488	ENSGALG00000032366	MEF2A
ENSGALT00000096941	ENSGALG00000048488	ENSGALG00000001856	MOB3B
ENSGALT00000096941	ENSGALG00000048488	ENSGALG00000003778	TMEM38A
ENSGALT00000096941	ENSGALG00000048488	ENSGALG00000007357	BCL6
ENSGALT00000096941	ENSGALG00000048488	ENSGALG00000013775	CDH19
ENSGALT00000096941	ENSGALG00000048488	ENSGALG00000013793	CLOCK
ENSGALT00000096941	ENSGALG00000048488	ENSGALG00000033683	PHOSPHO1
ENSGALT00000096941	ENSGALG00000048488	ENSGALG00000010201	ABHD18
ENSGALT00000096941	ENSGALG00000048488	ENSGALG00000005749	COX4I1
ENSGALT00000096941	ENSGALG00000048488	ENSGALG00000006038	TGFBR3
ENSGALT00000096941	ENSGALG00000048488	ENSGALG00000011541	BIN1
ENSGALT00000096941	ENSGALG00000048488	ENSGALG00000004184	SPARC
ENSGALT00000096941	ENSGALG00000048488	ENSGALG00000035804	SQSTM1
ENSGALT00000096941	ENSGALG00000048488	ENSGALG00000002900	NOTUM
ENSGALT00000096941	ENSGALG00000048488	ENSGALG00000038433	SPON2
ENSGALT00000096941	ENSGALG00000048488	ENSGALG00000038364	CCN3
ENSGALT00000096941	ENSGALG00000048488	ENSGALG00000043254	EPX
ENSGALT00000096941	ENSGALG00000048488	ENSGALG00000005034	ACAD9
ENSGALT00000096941	ENSGALG00000048488	ENSGALG00000029694	SNTA1
ENSGALT00000096941	ENSGALG00000048488	ENSGALG00000008497	SLC38A2
ENSGALT00000096941	ENSGALG00000048488	ENSGALG00000016843	COL4A2
ENSGALT00000096941	ENSGALG00000048488	ENSGALG00000027069	TSC22D4
ENSGALT00000096941	ENSGALG00000048488	ENSGALG00000035923	MTMR11
ENSGALT00000096941	ENSGALG00000048488	ENSGALG00000040275	RCSD1
ENSGALT00000096941	ENSGALG00000048488	ENSGALG00000003886	SGCD
ENSGALT00000096941	ENSGALG00000048488	ENSGALG00000040426	CREG1
ENSGALT00000096941	ENSGALG00000048488	ENSGALG00000031284	PTPRM
ENSGALT00000096941	ENSGALG00000048488	ENSGALG00000039735	EML1
ENSGALT00000096941	ENSGALG00000048488	ENSGALG00000024470	CCLI5
ENSGALT00000096941	ENSGALG00000048488	ENSGALG00000009134	CTTNBP2
ENSGALT00000096941	ENSGALG00000048488	ENSGALG00000037443	CRAT
ENSGALT00000096941	ENSGALG00000048488	ENSGALG00000005903	NRIP3
ENSGALT00000096941	ENSGALG00000048488	ENSGALG00000029319	UQCRB
ENSGALT00000096941	ENSGALG00000048488	ENSGALG00000007646
ENSGALT00000096941	ENSGALG00000048488	ENSGALG00000007082	CREM
ENSGALT00000096941	ENSGALG00000048488	ENSGALG00000016993	SUCLA2
ENSGALT00000096941	ENSGALG00000048488	ENSGALG00000013167	SDHA
ENSGALT00000096941	ENSGALG00000048488	ENSGALG00000002198	FHOD1
ENSGALT00000096941	ENSGALG00000048488	ENSGALG00000041470	PPARA
ENSGALT00000096941	ENSGALG00000048488	ENSGALG00000047269	TMEM135
ENSGALT00000098227	ENSGALG00000051854	ENSGALG00000000137	SNRPE
ENSGALT00000096941	ENSGALG00000048488	ENSGALG00000017244	PRSS23
ENSGALT00000096941	ENSGALG00000048488	ENSGALG00000045312	SEMA6C
ENSGALT00000096941	ENSGALG00000048488	ENSGALG00000030985	MYH7B
ENSGALT00000096941	ENSGALG00000048488	ENSGALG00000008909	USP13
ENSGALT00000096941	ENSGALG00000048488	ENSGALG00000016925	TBC1D4
ENSGALT00000096941	ENSGALG00000048488	ENSGALG00000026578
ENSGALT00000096941	ENSGALG00000048488	ENSGALG00000026572	RGS5
ENSGALT00000096941	ENSGALG00000048488	ENSGALG00000030677	ABCG2
ENSGALT00000096941	ENSGALG00000048488	ENSGALG00000008439	CD36
ENSGALT00000096941	ENSGALG00000048488	ENSGALG00000029510	STK32B
ENSGALT00000096941	ENSGALG00000048488	ENSGALG00000041795	WWP1
ENSGALT00000096941	ENSGALG00000048488	ENSGALG00000002490	UQCRC2
ENSGALT00000096941	ENSGALG00000048488	ENSGALG00000032506	GEM
ENSGALT00000096941	ENSGALG00000048488	ENSGALG00000042079	NID1
ENSGALT00000096941	ENSGALG00000048488	ENSGALG00000046358	FBLN7
ENSGALT00000096941	ENSGALG00000048488	ENSGALG00000015688	MXD4
ENSGALT00000096941	ENSGALG00000048488	ENSGALG00000014221	YIPF7
ENSGALT00000096941	ENSGALG00000048488	ENSGALG00000007608	ARHGEF9
ENSGALT00000096941	ENSGALG00000048488	ENSGALG00000006802	LAMB2
ENSGALT00000096941	ENSGALG00000048488	ENSGALG00000007956	PLXDC2
ENSGALT00000096941	ENSGALG00000048488	ENSGALG00000016668	AvBD6
ENSGALT00000096941	ENSGALG00000048488	ENSGALG00000013149	MOCOS
ENSGALT00000096941	ENSGALG00000048488	ENSGALG00000016259	DYNLT3
ENSGALT00000096941	ENSGALG00000048488	ENSGALG00000048285	TCN2
ENSGALT00000096941	ENSGALG00000048488	ENSGALG00000031666	CCDC91
ENSGALT00000096941	ENSGALG00000048488	ENSGALG00000007539	ANKRD2
ENSGALT00000096941	ENSGALG00000048488	ENSGALG00000019553	SERPINB10B
ENSGALT00000096941	ENSGALG00000048488	ENSGALG00000043829
ENSGALT00000096941	ENSGALG00000048488	ENSGALG00000001678	PRKAB2
ENSGALT00000096941	ENSGALG00000048488	ENSGALG00000032349	CDH5
ENSGALT00000096941	ENSGALG00000048488	ENSGALG00000050002	COLEC11
ENSGALT00000096941	ENSGALG00000048488	ENSGALG00000005280	DBT
ENSGALT00000096941	ENSGALG00000048488	ENSGALG00000001949	MDH2
ENSGALT00000096941	ENSGALG00000048488	ENSGALG00000021180	PAQR9
ENSGALT00000096941	ENSGALG00000048488	ENSGALG00000005972	KBTBD12
ENSGALT00000096941	ENSGALG00000048488	ENSGALG00000004400
ENSGALT00000096941	ENSGALG00000048488	ENSGALG00000010628	ACSL1
ENSGALT00000096941	ENSGALG00000048488	ENSGALG00000005208	S1PR1
ENSGALT00000096941	ENSGALG00000048488	ENSGALG00000015094	ZBTB20
ENSGALT00000096941	ENSGALG00000048488	ENSGALG00000047761
ENSGALT00000096941	ENSGALG00000048488	ENSGALG00000012377	HNMT
ENSGALT00000096941	ENSGALG00000048488	ENSGALG00000004620	LAMC1
ENSGALT00000096941	ENSGALG00000048488	ENSGALG00000040017	THRA
ENSGALT00000090419	ENSGALG00000048274	ENSGALG00000003503	MYBL2
ENSGALT00000099929	ENSGALG00000053491	ENSGALG00000029319	UQCRB
ENSGALT00000099929	ENSGALG00000053491	ENSGALG00000047269	TMEM135
ENSGALT00000098858	ENSGALG00000050230	ENSGALG00000009241	SFRP2
ENSGALT00000098858	ENSGALG00000050230	ENSGALG00000000638	UTP4
ENSGALT00000098858	ENSGALG00000050230	ENSGALG00000004553	SGPL1
ENSGALT00000098858	ENSGALG00000050230	ENSGALG00000009538
ENSGALT00000098858	ENSGALG00000050230	ENSGALG00000008355	CASP8
ENSGALT00000098858	ENSGALG00000050230	ENSGALG00000011116	VRK1
ENSGALT00000098858	ENSGALG00000050230	ENSGALG00000008289	RBM19
ENSGALT00000098858	ENSGALG00000050230	ENSGALG00000033781	FEN1
ENSGALT00000098858	ENSGALG00000050230	ENSGALG00000015274	TCEA1
ENSGALT00000098858	ENSGALG00000050230	ENSGALG00000052192	TUBA1B
ENSGALT00000098858	ENSGALG00000050230	ENSGALG00000048034
ENSGALT00000098858	ENSGALG00000050230	ENSGALG00000012312	GCAT
ENSGALT00000098858	ENSGALG00000050230	ENSGALG00000003937	GEMIN5
ENSGALT00000098858	ENSGALG00000050230	ENSGALG00000012484	RIF1
ENSGALT00000098858	ENSGALG00000050230	ENSGALG00000035026	SLC22A4
ENSGALT00000098858	ENSGALG00000050230	ENSGALG00000039023
ENSGALT00000098858	ENSGALG00000050230	ENSGALG00000013208	CENPE
ENSGALT00000098858	ENSGALG00000050230	ENSGALG00000010156	DOCK8
ENSGALT00000098858	ENSGALG00000050230	ENSGALG00000001475	STMN1
ENSGALT00000098858	ENSGALG00000050230	ENSGALG00000008256	BLM
ENSGALT00000098858	ENSGALG00000050230	ENSGALG00000001472	JAM3
ENSGALT00000098858	ENSGALG00000050230	ENSGALG00000008656	ICOS
ENSGALT00000098858	ENSGALG00000050230	ENSGALG00000000397	IPO9
ENSGALT00000098858	ENSGALG00000050230	ENSGALG00000004143	YWHAB
ENSGALT00000098858	ENSGALG00000050230	ENSGALG00000004702	WDR34
ENSGALT00000098858	ENSGALG00000050230	ENSGALG00000004701	SET
ENSGALT00000098858	ENSGALG00000050230	ENSGALG00000004707	CSE1L
ENSGALT00000098858	ENSGALG00000050230	ENSGALG00000002922	NOTCH2
ENSGALT00000098858	ENSGALG00000050230	ENSGALG00000029198	YDJC
ENSGALT00000098858	ENSGALG00000050230	ENSGALG00000001267	MAP2K2
ENSGALT00000098858	ENSGALG00000050230	ENSGALG00000033469	KDM1A
ENSGALT00000098858	ENSGALG00000050230	ENSGALG00000038301	NIPSNAP1
ENSGALT00000098858	ENSGALG00000050230	ENSGALG00000016797	FHL2
ENSGALT00000098858	ENSGALG00000050230	ENSGALG00000042214	UBQLN4
ENSGALT00000098858	ENSGALG00000050230	ENSGALG00000007609	ARHGAP19
ENSGALT00000098858	ENSGALG00000050230	ENSGALG00000041295	EN2
ENSGALT00000098858	ENSGALG00000050230	ENSGALG00000027355	TPBG
ENSGALT00000098858	ENSGALG00000050230	ENSGALG00000012952	BASP1
ENSGALT00000098858	ENSGALG00000050230	ENSGALG00000017357	SRSF2
ENSGALT00000098858	ENSGALG00000050230	ENSGALG00000042077	HIC1
ENSGALT00000098858	ENSGALG00000050230	ENSGALG00000006817	CTNNBL1
ENSGALT00000098858	ENSGALG00000050230	ENSGALG00000017120	SACS
ENSGALT00000098858	ENSGALG00000050230	ENSGALG00000007965	HN1
ENSGALT00000098858	ENSGALG00000050230	ENSGALG00000021520	TMEM8C
ENSGALT00000098858	ENSGALG00000050230	ENSGALG00000005156
ENSGALT00000098858	ENSGALG00000050230	ENSGALG00000005400	CACNA2D3
ENSGALT00000098858	ENSGALG00000050230	ENSGALG00000026383	TMSB4X
ENSGALT00000098858	ENSGALG00000050230	ENSGALG00000001442	OPCML
ENSGALT00000098858	ENSGALG00000050230	ENSGALG00000006974	DDX27
ENSGALT00000098858	ENSGALG00000050230	ENSGALG00000011643	UTP20
ENSGALT00000098858	ENSGALG00000050230	ENSGALG00000033671	FREM2
ENSGALT00000098858	ENSGALG00000050230	ENSGALG00000007481	HACD3
ENSGALT00000098858	ENSGALG00000050230	ENSGALG00000029811	BMPER
ENSGALT00000098858	ENSGALG00000050230	ENSGALG00000011008	MAP3K21
ENSGALT00000007414	ENSGALG00000004653	ENSGALG00000026781	ALOX5AP
ENSGALT00000007414	ENSGALG00000004653	ENSGALG00000000895	NUDC
ENSGALT00000007414	ENSGALG00000004653	ENSGALG00000015459	ZFP92
ENSGALT00000007414	ENSGALG00000004653	ENSGALG00000042020	CG-16
ENSGALT00000007414	ENSGALG00000004653	ENSGALG00000034020	RHOBTB2
ENSGALT00000007414	ENSGALG00000004653	ENSGALG00000039791	DOLPP1
ENSGALT00000007414	ENSGALG00000004653	ENSGALG00000016582	PBK
ENSGALT00000098858	ENSGALG00000050230	ENSGALG00000003005	CHRNB4
ENSGALT00000098858	ENSGALG00000050230	ENSGALG00000010961	IGF2BP3
ENSGALT00000098858	ENSGALG00000050230	ENSGALG00000007371	IGDCC3
ENSGALT00000098858	ENSGALG00000050230	ENSGALG00000030432	RASSF2
ENSGALT00000098858	ENSGALG00000050230	ENSGALG00000005525	SRSF1
ENSGALT00000098858	ENSGALG00000050230	ENSGALG00000011962	NDNF
ENSGALT00000098858	ENSGALG00000050230	ENSGALG00000010349	POLR1C
ENSGALT00000098858	ENSGALG00000050230	ENSGALG00000049067
ENSGALT00000098858	ENSGALG00000050230	ENSGALG00000049069
ENSGALT00000098858	ENSGALG00000050230	ENSGALG00000026761	LIN28B
ENSGALT00000098858	ENSGALG00000050230	ENSGALG00000050235
ENSGALT00000098858	ENSGALG00000050230	ENSGALG00000004129	SPP2
ENSGALT00000098858	ENSGALG00000050230	ENSGALG00000031525	TSTA3
ENSGALT00000098858	ENSGALG00000050230	ENSGALG00000003010	NUP93
ENSGALT00000098858	ENSGALG00000050230	ENSGALG00000003475	ACLY
ENSGALT00000098858	ENSGALG00000050230	ENSGALG00000003904	MLPH
ENSGALT00000098858	ENSGALG00000050230	ENSGALG00000038495	TAF1B
ENSGALT00000098858	ENSGALG00000050230	ENSGALG00000034493	DCLK3
ENSGALT00000098858	ENSGALG00000050230	ENSGALG00000015733	MDN1
ENSGALT00000098858	ENSGALG00000050230	ENSGALG00000036787	HSD17B12
ENSGALT00000098858	ENSGALG00000050230	ENSGALG00000002558	ASL1
ENSGALT00000098858	ENSGALG00000050230	ENSGALG00000013212
ENSGALT00000098858	ENSGALG00000050230	ENSGALG00000003473	SFRP1
ENSGALT00000007414	ENSGALG00000004653	ENSGALG00000017148	CENPJ
ENSGALT00000098858	ENSGALG00000050230	ENSGALG00000009415	SMOC1
ENSGALT00000098858	ENSGALG00000050230	ENSGALG00000011301	LRRC40
ENSGALT00000098858	ENSGALG00000050230	ENSGALG00000016457	TRIB2
ENSGALT00000098858	ENSGALG00000050230	ENSGALG00000041512
ENSGALT00000098858	ENSGALG00000050230	ENSGALG00000007520	SSRP1
ENSGALT00000098858	ENSGALG00000050230	ENSGALG00000006457	RBMXL1
ENSGALT00000098858	ENSGALG00000050230	ENSGALG00000006456	C14H16orf45
ENSGALT00000098858	ENSGALG00000050230	ENSGALG00000023338	CBX2
ENSGALT00000098858	ENSGALG00000050230	ENSGALG00000006037	MCM2
ENSGALT00000098858	ENSGALG00000050230	ENSGALG00000009615	RRP15
ENSGALT00000098858	ENSGALG00000050230	ENSGALG00000037339	SMARCAD1
ENSGALT00000098858	ENSGALG00000050230	ENSGALG00000010233	SYNDIG1L
ENSGALT00000098858	ENSGALG00000050230	ENSGALG00000010238	NAP1L1
ENSGALT00000098858	ENSGALG00000050230	ENSGALG00000009473	EFCAB1
ENSGALT00000098858	ENSGALG00000050230	ENSGALG00000055069
ENSGALT00000098858	ENSGALG00000050230	ENSGALG00000003085	CDK1
ENSGALT00000098858	ENSGALG00000050230	ENSGALG00000029408	BAZ1B
ENSGALT00000098858	ENSGALG00000050230	ENSGALG00000035978	CDCA7L
ENSGALT00000098858	ENSGALG00000050230	ENSGALG00000014689	FAM131B
ENSGALT00000098858	ENSGALG00000050230	ENSGALG00000016691	SLC25A6
ENSGALT00000098858	ENSGALG00000050230	ENSGALG00000031590	B3GAT2
ENSGALT00000098858	ENSGALG00000050230	ENSGALG00000004777	AIFM2
ENSGALT00000098858	ENSGALG00000050230	ENSGALG00000048109
ENSGALT00000098858	ENSGALG00000050230	ENSGALG00000007647	MYO3A
ENSGALT00000098858	ENSGALG00000050230	ENSGALG00000016513	PPM1G
ENSGALT00000098858	ENSGALG00000050230	ENSGALG00000013747	TAGAP
ENSGALT00000098858	ENSGALG00000050230	ENSGALG00000016278	PRIM2
ENSGALT00000098858	ENSGALG00000050230	ENSGALG00000007466	EDNRB2
ENSGALT00000098858	ENSGALG00000050230	ENSGALG00000050840	APCDD1
ENSGALT00000098858	ENSGALG00000050230	ENSGALG00000005007
ENSGALT00000098858	ENSGALG00000050230	ENSGALG00000015556	AFAP1
ENSGALT00000098858	ENSGALG00000050230	ENSGALG00000008255	C11orf49
ENSGALT00000098858	ENSGALG00000050230	ENSGALG00000026111	SAAL1
ENSGALT00000098858	ENSGALG00000050230	ENSGALG00000006934	PATZ1
ENSGALT00000098858	ENSGALG00000050230	ENSGALG00000008080	C1QTNF4
ENSGALT00000098858	ENSGALG00000050230	ENSGALG00000037195	TALDO1
ENSGALT00000098858	ENSGALG00000050230	ENSGALG00000010338	CXCL13L2
ENSGALT00000098858	ENSGALG00000050230	ENSGALG00000004179	ANAPC5
ENSGALT00000098858	ENSGALG00000050230	ENSGALG00000008716	FLRT3
ENSGALT00000098858	ENSGALG00000050230	ENSGALG00000035599	CD24
ENSGALT00000098858	ENSGALG00000050230	ENSGALG00000010960	GALNT3
ENSGALT00000098858	ENSGALG00000050230	ENSGALG00000001616	CDC45
ENSGALT00000098858	ENSGALG00000050230	ENSGALG00000005961	DGUOK
ENSGALT00000098858	ENSGALG00000050230	ENSGALG00000040823	CHRAC1
ENSGALT00000098858	ENSGALG00000050230	ENSGALG00000014331	FKBP4
ENSGALT00000098858	ENSGALG00000050230	ENSGALG00000004714	CPSF4
ENSGALT00000098858	ENSGALG00000050230	ENSGALG00000016678	IL17A
ENSGALT00000098858	ENSGALG00000050230	ENSGALG00000005205	RNFT1
ENSGALT00000098858	ENSGALG00000050230	ENSGALG00000022874	RAB31
ENSGALT00000098858	ENSGALG00000050230	ENSGALG00000031487	FSTL4
ENSGALT00000098858	ENSGALG00000050230	ENSGALG00000013311	ANO3
ENSGALT00000098858	ENSGALG00000050230	ENSGALG00000012791	TBXAS1
ENSGALT00000098858	ENSGALG00000050230	ENSGALG00000007058	LSG1
ENSGALT00000098858	ENSGALG00000050230	ENSGALG00000002937	PSME3
ENSGALT00000098858	ENSGALG00000050230	ENSGALG00000041263	DCLK1
ENSGALT00000098858	ENSGALG00000050230	ENSGALG00000006236	TPH1
ENSGALT00000098858	ENSGALG00000050230	ENSGALG00000008076	TMEM164
ENSGALT00000098858	ENSGALG00000050230	ENSGALG00000008939	FUBP1
ENSGALT00000098858	ENSGALG00000050230	ENSGALG00000012946	FAM60A
ENSGALT00000098858	ENSGALG00000050230	ENSGALG00000001042	MTMR4
ENSGALT00000098858	ENSGALG00000050230	ENSGALG00000002090	GPSM2
ENSGALT00000098858	ENSGALG00000050230	ENSGALG00000005769	WEE1
ENSGALT00000098858	ENSGALG00000050230	ENSGALG00000012017	DAAM1
ENSGALT00000098858	ENSGALG00000050230	ENSGALG00000016325	GSTA3
ENSGALT00000098858	ENSGALG00000050230	ENSGALG00000006947	BDH1A
ENSGALT00000098858	ENSGALG00000050230	ENSGALG00000040833
ENSGALT00000098858	ENSGALG00000050230	ENSGALG00000035814
ENSGALT00000098858	ENSGALG00000050230	ENSGALG00000034742	LIMA1
ENSGALT00000098858	ENSGALG00000050230	ENSGALG00000015089	GAP43
ENSGALT00000098858	ENSGALG00000050230	ENSGALG00000047152	HBBA
ENSGALT00000098858	ENSGALG00000050230	ENSGALG00000034562	CAPN10
ENSGALT00000098858	ENSGALG00000050230	ENSGALG00000024047	MYCL
ENSGALT00000098858	ENSGALG00000050230	ENSGALG00000002659	WDR5B
ENSGALT00000098858	ENSGALG00000050230	ENSGALG00000042875	HMGB1
ENSGALT00000098858	ENSGALG00000050230	ENSGALG00000013495	GSDMA
ENSGALT00000098858	ENSGALG00000050230	ENSGALG00000043938	LIG1
ENSGALT00000098858	ENSGALG00000050230	ENSGALG00000039108	MAP1S
ENSGALT00000098858	ENSGALG00000050230	ENSGALG00000016312	POLA1
ENSGALT00000098858	ENSGALG00000050230	ENSGALG00000013039	BID
ENSGALT00000098858	ENSGALG00000050230	ENSGALG00000009288	RNPS1
ENSGALT00000098858	ENSGALG00000050230	ENSGALG00000007447	TUBB1
ENSGALT00000098858	ENSGALG00000050230	ENSGALG00000010139	SSTR1
ENSGALT00000098858	ENSGALG00000050230	ENSGALG00000009262	FGB
ENSGALT00000098858	ENSGALG00000050230	ENSGALG00000032699	CDK2
ENSGALT00000098858	ENSGALG00000050230	ENSGALG00000015709	TACC3
ENSGALT00000098858	ENSGALG00000050230	ENSGALG00000004304	TCF12
ENSGALT00000098858	ENSGALG00000050230	ENSGALG00000012160	KIF18A
ENSGALT00000007414	ENSGALG00000004653	ENSGALG00000010748	EXO1
ENSGALT00000007414	ENSGALG00000004653	ENSGALG00000037160
ENSGALT00000007414	ENSGALG00000004653	ENSGALG00000001611	B3GAT1
ENSGALT00000007414	ENSGALG00000004653	ENSGALG00000036807	NOD1
ENSGALT00000007414	ENSGALG00000004653	ENSGALG00000014213	PRR5
ENSGALT00000007414	ENSGALG00000004653	ENSGALG00000015340	TGS1
ENSGALT00000007414	ENSGALG00000004653	ENSGALG00000038154	YAP1
ENSGALT00000007414	ENSGALG00000004653	ENSGALG00000004771	C1QB
ENSGALT00000007414	ENSGALG00000004653	ENSGALG00000003355
ENSGALT00000007414	ENSGALG00000004653	ENSGALG00000003602	RPGRIP1L
ENSGALT00000007414	ENSGALG00000004653	ENSGALG00000002646	FAM171B
ENSGALT00000007414	ENSGALG00000004653	ENSGALG00000002647	PLS1
ENSGALT00000007414	ENSGALG00000004653	ENSGALG00000015652
ENSGALT00000007414	ENSGALG00000004653	ENSGALG00000032526	B3GNT5
ENSGALT00000007414	ENSGALG00000004653	ENSGALG00000002008	RNF157
ENSGALT00000007414	ENSGALG00000004653	ENSGALG00000001332	RBL1
ENSGALT00000007414	ENSGALG00000004653	ENSGALG00000016972	NUFIP1
ENSGALT00000007414	ENSGALG00000004653	ENSGALG00000006723
ENSGALT00000007414	ENSGALG00000004653	ENSGALG00000005263	SOX8
ENSGALT00000007414	ENSGALG00000004653	ENSGALG00000026380	UBE2C
ENSGALT00000007414	ENSGALG00000004653	ENSGALG00000005007
ENSGALT00000007414	ENSGALG00000004653	ENSGALG00000000528	DBNDD1
ENSGALT00000007414	ENSGALG00000004653	ENSGALG00000041676	NAA10
ENSGALT00000007414	ENSGALG00000004653	ENSGALG00000005983	SMARCB1
ENSGALT00000007414	ENSGALG00000004653	ENSGALG00000006305	DTYMK
ENSGALT00000007414	ENSGALG00000004653	ENSGALG00000008860	LONRF3
ENSGALT00000007414	ENSGALG00000004653	ENSGALG00000017106	ATP8A2
ENSGALT00000007414	ENSGALG00000004653	ENSGALG00000016986	LCP1
ENSGALT00000007414	ENSGALG00000004653	ENSGALG00000006051	CDC7
ENSGALT00000007414	ENSGALG00000004653	ENSGALG00000001136
ENSGALT00000007414	ENSGALG00000004653	ENSGALG00000010697	SEMA4D
ENSGALT00000007414	ENSGALG00000004653	ENSGALG00000001845	PHTF1
ENSGALT00000007414	ENSGALG00000004653	ENSGALG00000015480	POGLUT1
ENSGALT00000007414	ENSGALG00000004653	ENSGALG00000030552
ENSGALT00000007414	ENSGALG00000004653	ENSGALG00000029606	MYH1E
ENSGALT00000007414	ENSGALG00000004653	ENSGALG00000012237	POLE2
ENSGALT00000007414	ENSGALG00000004653	ENSGALG00000052388	METRN
ENSGALT00000007414	ENSGALG00000004653	ENSGALG00000007649	TIPIN
ENSGALT00000007414	ENSGALG00000004653	ENSGALG00000042254
ENSGALT00000007414	ENSGALG00000004653	ENSGALG00000037485	QTRT2
ENSGALT00000007414	ENSGALG00000004653	ENSGALG00000031606	NDC1
ENSGALT00000007414	ENSGALG00000004653	ENSGALG00000037076	GART
ENSGALT00000007414	ENSGALG00000004653	ENSGALG00000011543	SDAD1
ENSGALT00000007414	ENSGALG00000004653	ENSGALG00000004505	CCDC137
ENSGALT00000007414	ENSGALG00000004653	ENSGALG00000004161	CCNB1
ENSGALT00000007414	ENSGALG00000004653	ENSGALG00000010623	ORC1
ENSGALT00000007414	ENSGALG00000004653	ENSGALG00000005613
ENSGALT00000007414	ENSGALG00000004653	ENSGALG00000012015	NDST4
ENSGALT00000007414	ENSGALG00000004653	ENSGALG00000005768	ETV5
ENSGALT00000007414	ENSGALG00000004653	ENSGALG00000032687	PHLDA2
ENSGALT00000007414	ENSGALG00000004653	ENSGALG00000009520	2021-03-01
ENSGALT00000007414	ENSGALG00000004653	ENSGALG00000009045	EBNA1BP2
ENSGALT00000007414	ENSGALG00000004653	ENSGALG00000014791	WDR3
ENSGALT00000007414	ENSGALG00000004653	ENSGALG00000003651	NT5C3B
ENSGALT00000007414	ENSGALG00000004653	ENSGALG00000033792
ENSGALT00000007414	ENSGALG00000004653	ENSGALG00000016911	OBI1
ENSGALT00000007414	ENSGALG00000004653	ENSGALG00000016332	MCPH1
ENSGALT00000007414	ENSGALG00000004653	ENSGALG00000007732	RTN4R
ENSGALT00000007414	ENSGALG00000004653	ENSGALG00000007731	DPCD
ENSGALT00000007414	ENSGALG00000004653	ENSGALG00000012836
ENSGALT00000007414	ENSGALG00000004653	ENSGALG00000005171	AP1S3
ENSGALT00000007414	ENSGALG00000004653	ENSGALG00000053871
ENSGALT00000007414	ENSGALG00000004653	ENSGALG00000019228	SFT2D2
ENSGALT00000007414	ENSGALG00000004653	ENSGALG00000043074
ENSGALT00000007414	ENSGALG00000004653	ENSGALG00000025751	NMRK2
ENSGALT00000007414	ENSGALG00000004653	ENSGALG00000031679	POLE4
ENSGALT00000007414	ENSGALG00000004653	ENSGALG00000015419	PENK
ENSGALT00000007414	ENSGALG00000004653	ENSGALG00000040794	CCNE2
ENSGALT00000007414	ENSGALG00000004653	ENSGALG00000003727	HAUS8
ENSGALT00000007414	ENSGALG00000004653	ENSGALG00000012147	DDX18
ENSGALT00000007414	ENSGALG00000004653	ENSGALG00000031274	SLC4A8
ENSGALT00000007414	ENSGALG00000004653	ENSGALG00000013784	CDT1
ENSGALT00000007414	ENSGALG00000004653	ENSGALG00000001503	TBCD
ENSGALT00000007414	ENSGALG00000004653	ENSGALG00000011409	SNRPF
ENSGALT00000007414	ENSGALG00000004653	ENSGALG00000006009
ENSGALT00000007414	ENSGALG00000004653	ENSGALG00000015860	UBE3D
ENSGALT00000007414	ENSGALG00000004653	ENSGALG00000000277	GnRH-I
ENSGALT00000007414	ENSGALG00000004653	ENSGALG00000011770	UMPS
ENSGALT00000007414	ENSGALG00000004653	ENSGALG00000011570	ILF2
ENSGALT00000007414	ENSGALG00000004653	ENSGALG00000029724	MTURN
ENSGALT00000007414	ENSGALG00000004653	ENSGALG00000010314	NEK9
ENSGALT00000007414	ENSGALG00000004653	ENSGALG00000011176	SCRN1
ENSGALT00000007414	ENSGALG00000004653	ENSGALG00000037953	TUBA1A
ENSGALT00000007414	ENSGALG00000004653	ENSGALG00000003287	TMEM39B
ENSGALT00000007414	ENSGALG00000004653	ENSGALG00000003829	HPCAL4
ENSGALT00000007414	ENSGALG00000004653	ENSGALG00000004882	PPCS
ENSGALT00000007414	ENSGALG00000004653	ENSGALG00000006631	TICRR
ENSGALT00000007414	ENSGALG00000004653	ENSGALG00000003084	NUDT21
ENSGALT00000007414	ENSGALG00000004653	ENSGALG00000043572	FAM89A
ENSGALT00000007414	ENSGALG00000004653	ENSGALG00000033834	TRIP13
ENSGALT00000007414	ENSGALG00000004653	ENSGALG00000039779	NUDT16L1
ENSGALT00000007414	ENSGALG00000004653	ENSGALG00000042570
ENSGALT00000007414	ENSGALG00000004653	ENSGALG00000004270	ALDH1A2
ENSGALT00000007414	ENSGALG00000004653	ENSGALG00000011493	TMEM169
ENSGALT00000007414	ENSGALG00000004653	ENSGALG00000010657
ENSGALT00000007414	ENSGALG00000004653	ENSGALG00000001779	KIAA0895L
ENSGALT00000007414	ENSGALG00000004653	ENSGALG00000009309	EIF5A2
ENSGALT00000007414	ENSGALG00000004653	ENSGALG00000009301	CHRNA1
ENSGALT00000007414	ENSGALG00000004653	ENSGALG00000004874	PPIH
ENSGALT00000007414	ENSGALG00000004653	ENSGALG00000005309	TKT
ENSGALT00000007414	ENSGALG00000004653	ENSGALG00000046965	NNF1
ENSGALT00000007414	ENSGALG00000004653	ENSGALG00000003438	NUF2
ENSGALT00000007414	ENSGALG00000004653	ENSGALG00000048152	SAE1
ENSGALT00000007414	ENSGALG00000004653	ENSGALG00000001963
ENSGALT00000007414	ENSGALG00000004653	ENSGALG00000012387	NUP43
ENSGALT00000007414	ENSGALG00000004653	ENSGALG00000039985	CDH11
ENSGALT00000007414	ENSGALG00000004653	ENSGALG00000002150	CPEB1
ENSGALT00000007414	ENSGALG00000004653	ENSGALG00000041977	RNF128
ENSGALT00000007414	ENSGALG00000004653	ENSGALG00000009975	CCT2
ENSGALT00000007414	ENSGALG00000004653	ENSGALG00000013403	MSANTD3
ENSGALT00000007414	ENSGALG00000004653	ENSGALG00000035998	HINTW
ENSGALT00000007414	ENSGALG00000004653	ENSGALG00000036969	KLHL14
ENSGALT00000007414	ENSGALG00000004653	ENSGALG00000011650	NIFK
ENSGALT00000007414	ENSGALG00000004653	ENSGALG00000002622	FCHSD1
ENSGALT00000007414	ENSGALG00000004653	ENSGALG00000003073	RHOBTB1
ENSGALT00000007414	ENSGALG00000004653	ENSGALG00000015821	CCT8
ENSGALT00000007414	ENSGALG00000004653	ENSGALG00000026853	FGF3
ENSGALT00000007414	ENSGALG00000004653	ENSGALG00000035058	CAMKV
ENSGALT00000007414	ENSGALG00000004653	ENSGALG00000035099	LRRN1
ENSGALT00000007414	ENSGALG00000004653	ENSGALG00000007178	FADS2
ENSGALT00000007414	ENSGALG00000004653	ENSGALG00000026600	C1orf198
ENSGALT00000007414	ENSGALG00000004653	ENSGALG00000004261	AQP9
ENSGALT00000007414	ENSGALG00000004653	ENSGALG00000008226	NIF3L1
ENSGALT00000007414	ENSGALG00000004653	ENSGALG00000049593
ENSGALT00000007414	ENSGALG00000004653	ENSGALG00000038649	DONSON
ENSGALT00000007414	ENSGALG00000004653	ENSGALG00000027887
ENSGALT00000007414	ENSGALG00000004653	ENSGALG00000038000	CX3CR1
ENSGALT00000007414	ENSGALG00000004653	ENSGALG00000007128	SH3BGRL
ENSGALT00000007414	ENSGALG00000004653	ENSGALG00000010533	ELAVL4
ENSGALT00000007414	ENSGALG00000004653	ENSGALG00000016889	RAP2A
ENSGALT00000007414	ENSGALG00000004653	ENSGALG00000045726
ENSGALT00000007414	ENSGALG00000004653	ENSGALG00000029921	CSRP2
ENSGALT00000007414	ENSGALG00000004653	ENSGALG00000016221	EFHC2
ENSGALT00000007414	ENSGALG00000004653	ENSGALG00000043583	SCG3
ENSGALT00000007414	ENSGALG00000004653	ENSGALG00000007227	MSI1
ENSGALT00000007414	ENSGALG00000004653	ENSGALG00000002162	ACO1
ENSGALT00000007414	ENSGALG00000004653	ENSGALG00000048295	IRX6
ENSGALT00000007414	ENSGALG00000004653	ENSGALG00000022166	PNKD
ENSGALT00000007414	ENSGALG00000004653	ENSGALG00000005064	PRPSAP2
ENSGALT00000007414	ENSGALG00000004653	ENSGALG00000009944	KAT7
ENSGALT00000007414	ENSGALG00000004653	ENSGALG00000007131
ENSGALT00000007414	ENSGALG00000004653	ENSGALG00000001491	NCAPD3
ENSGALT00000007414	ENSGALG00000004653	ENSGALG00000014016	MEX3A
ENSGALT00000007414	ENSGALG00000004653	ENSGALG00000005809	SEPTIN2
ENSGALT00000007414	ENSGALG00000004653	ENSGALG00000042201	TP53BP1
ENSGALT00000007414	ENSGALG00000004653	ENSGALG00000026631	HOXA10
ENSGALT00000007414	ENSGALG00000004653	ENSGALG00000029235	CPNE4
ENSGALT00000007414	ENSGALG00000004653	ENSGALG00000011797	MTHFD1
ENSGALT00000007414	ENSGALG00000004653	ENSGALG00000005931	RUVBL1
ENSGALT00000007414	ENSGALG00000004653	ENSGALG00000030099
ENSGALT00000007414	ENSGALG00000004653	ENSGALG00000008198	TPCN3
ENSGALT00000007414	ENSGALG00000004653	ENSGALG00000001492	NDRG3
ENSGALT00000007414	ENSGALG00000004653	ENSGALG00000043359	RRP9
ENSGALT00000007414	ENSGALG00000004653	ENSGALG00000033575	EIF2B4
ENSGALT00000007414	ENSGALG00000004653	ENSGALG00000052336
ENSGALT00000007414	ENSGALG00000004653	ENSGALG00000014964	NT5DC1
ENSGALT00000007414	ENSGALG00000004653	ENSGALG00000001653	MANEAL
ENSGALT00000007414	ENSGALG00000004653	ENSGALG00000002797	PGD
ENSGALT00000007414	ENSGALG00000004653	ENSGALG00000003958	PRMT3
ENSGALT00000007414	ENSGALG00000004653	ENSGALG00000007237	ALYREF
ENSGALT00000007414	ENSGALG00000004653	ENSGALG00000006326	MIF
ENSGALT00000007414	ENSGALG00000004653	ENSGALG00000010700	RPA3
ENSGALT00000007414	ENSGALG00000004653	ENSGALG00000013438	TEX10
ENSGALT00000007414	ENSGALG00000004653	ENSGALG00000010497	SLC29A4
ENSGALT00000007414	ENSGALG00000004653	ENSGALG00000009493	TMEM229B
ENSGALT00000007414	ENSGALG00000004653	ENSGALG00000014023	H2AFZ
ENSGALT00000007414	ENSGALG00000004653	ENSGALG00000012222	RAP1GDS1
ENSGALT00000007414	ENSGALG00000004653	ENSGALG00000011506	NUP54
ENSGALT00000007414	ENSGALG00000004653	ENSGALG00000000044	WFIKKN1
ENSGALT00000007414	ENSGALG00000004653	ENSGALG00000008218	DDB2
ENSGALT00000007414	ENSGALG00000004653	ENSGALG00000035930	PHACTR3
ENSGALT00000007414	ENSGALG00000004653	ENSGALG00000033570
ENSGALT00000007414	ENSGALG00000004653	ENSGALG00000011270	KERA
ENSGALT00000098858	ENSGALG00000050230	ENSGALG00000020143	GABRG1
ENSGALT00000098858	ENSGALG00000050230	ENSGALG00000035057	SLC35B1
ENSGALT00000098858	ENSGALG00000050230	ENSGALG00000034346	RDH10
XR_003071447.1	ENSGALG00000052222	ENSGALG00000009748	ASNS
XR_003071447.1	ENSGALG00000052222	ENSGALG00000011288	DACT2
XR_003071447.1	ENSGALG00000052222	ENSGALG00000033497	FOXP4
XR_003071447.1	ENSGALG00000052222	ENSGALG00000002623	PCOLCE2
XR_003071447.1	ENSGALG00000052222	ENSGALG00000031763	EDARADD
XR_003071447.1	ENSGALG00000052222	ENSGALG00000009032	PIF1
XR_003071447.1	ENSGALG00000052222	ENSGALG00000001946	RSPO1
XR_003071447.1	ENSGALG00000052222	ENSGALG00000003569	TMEM130
XR_003071447.1	ENSGALG00000052222	ENSGALG00000014828	ECHDC1
XR_003071447.1	ENSGALG00000052222	ENSGALG00000006041	BNC1
XR_003071447.1	ENSGALG00000052222	ENSGALG00000005077	F8
XR_003071447.1	ENSGALG00000052222	ENSGALG00000005487	CCDC12
XR_003071447.1	ENSGALG00000052222	ENSGALG00000008518
XR_003071447.1	ENSGALG00000052222	ENSGALG00000005936	AGTR2
XR_003071447.1	ENSGALG00000052222	ENSGALG00000049911
XR_003071447.1	ENSGALG00000052222	ENSGALG00000030096
XR_003071447.1	ENSGALG00000052222	ENSGALG00000005285	TBX4
XR_003071447.1	ENSGALG00000052222	ENSGALG00000034281	TMCC2
XR_003071447.1	ENSGALG00000052222	ENSGALG00000054415
XR_003071447.1	ENSGALG00000052222	ENSGALG00000042705	KCNK3
XR_003071447.1	ENSGALG00000052222	ENSGALG00000048625
XR_003071447.1	ENSGALG00000052222	ENSGALG00000040363	ABHD4
XR_003071447.1	ENSGALG00000052222	ENSGALG00000052649	HIST1H2B5
XR_003071447.1	ENSGALG00000052222	ENSGALG00000014835	C7
XR_003071447.1	ENSGALG00000052222	ENSGALG00000011250	ASIC4
XR_003071447.1	ENSGALG00000052222	ENSGALG00000042177	GPR182
XR_003071447.1	ENSGALG00000052222	ENSGALG00000031164	WFDC2
XR_003071447.1	ENSGALG00000052222	ENSGALG00000015057	DDO
XR_003071447.1	ENSGALG00000052222	ENSGALG00000041154	MNX1
XR_003071447.1	ENSGALG00000052222	ENSGALG00000029301	BMP2
XR_003071447.1	ENSGALG00000052222	ENSGALG00000053511	APOLD1
XR_003071447.1	ENSGALG00000052222	ENSGALG00000008014	CEBPB
XR_003071447.1	ENSGALG00000052222	ENSGALG00000035153	STX3
XR_003071447.1	ENSGALG00000052222	ENSGALG00000019060	MMP27
XR_003071447.1	ENSGALG00000052222	ENSGALG00000008308	BHLHE40
XR_003071447.1	ENSGALG00000052222	ENSGALG00000050676
XR_003071447.1	ENSGALG00000052222	ENSGALG00000003122	ZFAND2A
XR_003071447.1	ENSGALG00000052222	ENSGALG00000047713	QPRT
XR_003071447.1	ENSGALG00000052222	ENSGALG00000032736	MGLL
XR_003071447.1	ENSGALG00000052222	ENSGALG00000001191	MEOX1
XR_003071447.1	ENSGALG00000052222	ENSGALG00000016186	PDE9A
XR_003071447.1	ENSGALG00000052222	ENSGALG00000023772	HSPB7
XR_003071447.1	ENSGALG00000052222	ENSGALG00000021443	PANX3
XR_003071447.1	ENSGALG00000052222	ENSGALG00000028759	LYPD6B
XR_003071447.1	ENSGALG00000052222	ENSGALG00000049848	CNR1
XR_003071447.1	ENSGALG00000052222	ENSGALG00000003838
XR_003071447.1	ENSGALG00000052222	ENSGALG00000032060	GPR153
XR_003071447.1	ENSGALG00000052222	ENSGALG00000015404
XR_003071447.1	ENSGALG00000052222	ENSGALG00000002121	PLEKHN1
XR_003071447.1	ENSGALG00000052222	ENSGALG00000024049	RAB33A
XR_003071447.1	ENSGALG00000052222	ENSGALG00000039101	ASIP
XR_003071447.1	ENSGALG00000052222	ENSGALG00000014680
XR_003071447.1	ENSGALG00000052222	ENSGALG00000010049	PTPRB
XR_003071447.1	ENSGALG00000052222	ENSGALG00000022696	KCNE3
XR_003071447.1	ENSGALG00000052222	ENSGALG00000023580	CLDN19
XR_003071447.1	ENSGALG00000052222	ENSGALG00000050553
XR_003071447.1	ENSGALG00000052222	ENSGALG00000008733	LPAR3
XR_003071447.1	ENSGALG00000052222	ENSGALG00000049273	MICOS13
XR_003071447.1	ENSGALG00000052222	ENSGALG00000039320	ADGRF5
XR_003071447.1	ENSGALG00000052222	ENSGALG00000007837	KAZALD1
XR_003071447.1	ENSGALG00000052222	ENSGALG00000003816	NT5C1A
XR_003071447.1	ENSGALG00000052222	ENSGALG00000007448	SPRY3
XR_003071447.1	ENSGALG00000052222	ENSGALG00000005995	SLC13A5
XR_003071447.1	ENSGALG00000052222	ENSGALG00000005747
XR_003071447.1	ENSGALG00000052222	ENSGALG00000012683	RNF144B
XR_003071447.1	ENSGALG00000052222	ENSGALG00000029047	TMEM204
XR_003071447.1	ENSGALG00000052222	ENSGALG00000005017	DUSP13
XR_003071447.1	ENSGALG00000052222	ENSGALG00000009458
XR_003071447.1	ENSGALG00000052222	ENSGALG00000050148	HS3ST6
XR_003071447.1	ENSGALG00000052222	ENSGALG00000015425	LPL
XR_003071447.1	ENSGALG00000052222	ENSGALG00000047132
XR_003071447.1	ENSGALG00000052222	ENSGALG00000034347	KIF21B
XR_003071447.1	ENSGALG00000052222	ENSGALG00000035842	SLC37A2
XR_003071447.1	ENSGALG00000052222	ENSGALG00000016301
XR_003071447.1	ENSGALG00000052222	ENSGALG00000010119	CDKL2
XR_003071447.1	ENSGALG00000052222	ENSGALG00000008409	GSTO2
XR_003071447.1	ENSGALG00000052222	ENSGALG00000052573	UBE2S
XR_003071447.1	ENSGALG00000052222	ENSGALG00000032584	ALX4
XR_003071447.1	ENSGALG00000052222	ENSGALG00000030237	PITX1
XR_003071447.1	ENSGALG00000052222	ENSGALG00000043139	SYT7
XR_003071447.1	ENSGALG00000052222	ENSGALG00000016698	SHOX
XR_003071447.1	ENSGALG00000052222	ENSGALG00000003193	CRABP-I
XR_003071447.1	ENSGALG00000052222	ENSGALG00000012775	TFAP2A
XR_003071447.1	ENSGALG00000052222	ENSGALG00000011331	CTH
XR_003071447.1	ENSGALG00000052222	ENSGALG00000012018	UGT8
XR_003071447.1	ENSGALG00000052222	ENSGALG00000031997	SFRP4
XR_003071447.1	ENSGALG00000052222	ENSGALG00000051274	B3GALT2
ENSGALT00000095813	ENSGALG00000049883	ENSGALG00000010825	AGR2
ENSGALT00000095813	ENSGALG00000049883	ENSGALG00000048365	GPATCH4
ENSGALT00000095813	ENSGALG00000049883	ENSGALG00000047060
ENSGALT00000095813	ENSGALG00000049883	ENSGALG00000006508	FGF13
ENSGALT00000095813	ENSGALG00000049883	ENSGALG00000010036	FOSL2
ENSGALT00000095813	ENSGALG00000049883	ENSGALG00000026264	MAFA
ENSGALT00000095813	ENSGALG00000049883	ENSGALG00000019719	KRT24
ENSGALT00000095813	ENSGALG00000049883	ENSGALG00000001569	RHOC
ENSGALT00000095813	ENSGALG00000049883	ENSGALG00000000364	STC1
ENSGALT00000095813	ENSGALG00000049883	ENSGALG00000037864	MYH1A
ENSGALT00000095813	ENSGALG00000049883	ENSGALG00000015618	ATP6AP1L
ENSGALT00000095813	ENSGALG00000049883	ENSGALG00000035393	LRRC14B
ENSGALT00000095813	ENSGALG00000049883	ENSGALG00000014242	BEND4
ENSGALT00000095813	ENSGALG00000049883	ENSGALG00000039628	AFAP1L1
ENSGALT00000095813	ENSGALG00000049883	ENSGALG00000035867	ELF5
ENSGALT00000095813	ENSGALG00000049883	ENSGALG00000005259	VIPR1
ENSGALT00000095813	ENSGALG00000049883	ENSGALG00000029446
ENSGALT00000095813	ENSGALG00000049883	ENSGALG00000032501
ENSGALT00000095813	ENSGALG00000049883	ENSGALG00000040761	DRD4
ENSGALT00000095813	ENSGALG00000049883	ENSGALG00000031000	APRT
ENSGALT00000095813	ENSGALG00000049883	ENSGALG00000001698	GABRA1
ENSGALT00000093782	ENSGALG00000051497	ENSGALG00000026207	CNTF
ENSGALT00000093782	ENSGALG00000051497	ENSGALG00000042652
ENSGALT00000093782	ENSGALG00000051497	ENSGALG00000028210
ENSGALT00000093782	ENSGALG00000051497	ENSGALG00000006942	PIK3IP1
ENSGALT00000093782	ENSGALG00000051497	ENSGALG00000047578	SELENOP1
ENSGALT00000093782	ENSGALG00000051497	ENSGALG00000004044	CSRP3
ENSGALT00000093782	ENSGALG00000051497	ENSGALG00000012624	PRXL2C
ENSGALT00000093782	ENSGALG00000051497	ENSGALG00000004438	ARSB
ENSGALT00000095813	ENSGALG00000049883	ENSGALG00000011294	THRB
ENSGALT00000093782	ENSGALG00000051497	ENSGALG00000003470	ZMAT4
ENSGALT00000093782	ENSGALG00000051497	ENSGALG00000038984
ENSGALT00000093782	ENSGALG00000051497	ENSGALG00000010992	SLC6A15
ENSGALT00000093782	ENSGALG00000051497	ENSGALG00000014182	ADORA2B
ENSGALT00000095813	ENSGALG00000049883	ENSGALG00000014060	EED
ENSGALT00000095813	ENSGALG00000049883	ENSGALG00000002993	CA10
ENSGALT00000095813	ENSGALG00000049883	ENSGALG00000047359	MAF1
ENSGALT00000095813	ENSGALG00000049883	ENSGALG00000034630	PPIL1
ENSGALT00000095813	ENSGALG00000049883	ENSGALG00000043607	CENPX
ENSGALT00000093782	ENSGALG00000051497	ENSGALG00000002473	GPR157
ENSGALT00000095813	ENSGALG00000049883	ENSGALG00000040260
ENSGALT00000095813	ENSGALG00000049883	ENSGALG00000052856
ENSGALT00000095813	ENSGALG00000049883	ENSGALG00000016222	NDP
ENSGALT00000095813	ENSGALG00000049883	ENSGALG00000011419	DUSP4
ENSGALT00000095813	ENSGALG00000049883	ENSGALG00000001716	C10H15ORF59
ENSGALT00000095813	ENSGALG00000049883	ENSGALG00000008554	IL17REL
ENSGALT00000095813	ENSGALG00000049883	ENSGALG00000009739	AMIGO2
ENSGALT00000095813	ENSGALG00000049883	ENSGALG00000035202	AP3B2
ENSGALT00000095813	ENSGALG00000049883	ENSGALG00000016342	MYOM2
ENSGALT00000095813	ENSGALG00000049883	ENSGALG00000012821	TUBB2B
ENSGALT00000095813	ENSGALG00000049883	ENSGALG00000015598	RASGRF2
ENSGALT00000095813	ENSGALG00000049883	ENSGALG00000041643	NFIC
ENSGALT00000095813	ENSGALG00000049883	ENSGALG00000028069	WNT16
ENSGALT00000095813	ENSGALG00000049883	ENSGALG00000000720
XR_003071447.1	ENSGALG00000052222	ENSGALG00000016364	ALKAL2
XR_003071447.1	ENSGALG00000052222	ENSGALG00000008148	MYBPC3
XR_003071447.1	ENSGALG00000052222	ENSGALG00000020067	VASH2
XR_003071447.1	ENSGALG00000052222	ENSGALG00000032097	TBX20
XR_003071447.1	ENSGALG00000052222	ENSGALG00000016954	RGCC
XR_003071447.1	ENSGALG00000052222	ENSGALG00000051279	PPP1R1A
XR_003071447.1	ENSGALG00000052222	ENSGALG00000033591
ENSGALT00000095813	ENSGALG00000049883	ENSGALG00000039032	FJX1
XR_003071447.1	ENSGALG00000052222	ENSGALG00000028041
ENSGALT00000095813	ENSGALG00000049883	ENSGALG00000014453	FAM46C
ENSGALT00000095813	ENSGALG00000049883	ENSGALG00000030996
ENSGALT00000095813	ENSGALG00000049883	ENSGALG00000045350
ENSGALT00000095813	ENSGALG00000049883	ENSGALG00000008469
ENSGALT00000095813	ENSGALG00000049883	ENSGALG00000029540
ENSGALT00000095813	ENSGALG00000049883	ENSGALG00000034397
ENSGALT00000095813	ENSGALG00000049883	ENSGALG00000048723
ENSGALT00000095813	ENSGALG00000049883	ENSGALG00000016620	PNOC
ENSGALT00000095813	ENSGALG00000049883	ENSGALG00000009129	DLX5
ENSGALT00000095813	ENSGALG00000049883	ENSGALG00000041091	ATP6
ENSGALT00000095813	ENSGALG00000049883	ENSGALG00000003034	SS2
ENSGALT00000095813	ENSGALG00000049883	ENSGALG00000009050	CAPN3
ENSGALT00000095813	ENSGALG00000049883	ENSGALG00000008875	PLCB1
ENSGALT00000095813	ENSGALG00000049883	ENSGALG00000027255	NRXN3
ENSGALT00000095813	ENSGALG00000049883	ENSGALG00000031593	TMSB15B
ENSGALT00000095813	ENSGALG00000049883	ENSGALG00000034516	SHISA6
ENSGALT00000095813	ENSGALG00000049883	ENSGALG00000001021	MYOCD
ENSGALT00000095813	ENSGALG00000049883	ENSGALG00000005299	ANXA7
ENSGALT00000095813	ENSGALG00000049883	ENSGALG00000053140
ENSGALT00000095813	ENSGALG00000049883	ENSGALG00000013950
ENSGALT00000095813	ENSGALG00000049883	ENSGALG00000005649
XR_003071447.1	ENSGALG00000052222	ENSGALG00000006805	PLSCR1
XR_003071447.1	ENSGALG00000052222	ENSGALG00000016931	BORA
XR_003071447.1	ENSGALG00000052222	ENSGALG00000028005	GADD45G
ENSGALT00000098858	ENSGALG00000050230	ENSGALG00000043394	NUP188
ENSGALT00000098858	ENSGALG00000050230	ENSGALG00000002314	CDHR1
ENSGALT00000098858	ENSGALG00000050230	ENSGALG00000033541	FRMPD4
ENSGALT00000098858	ENSGALG00000050230	ENSGALG00000031553	KIF18B
ENSGALT00000098858	ENSGALG00000050230	ENSGALG00000012089
ENSGALT00000098858	ENSGALG00000050230	ENSGALG00000017411
ENSGALT00000098858	ENSGALG00000050230	ENSGALG00000013422	RHNO1
ENSGALT00000098858	ENSGALG00000050230	ENSGALG00000013420	FOXM1
ENSGALT00000098858	ENSGALG00000050230	ENSGALG00000039394	PGM2
ENSGALT00000098858	ENSGALG00000050230	ENSGALG00000042197	WDR75
ENSGALT00000098858	ENSGALG00000050230	ENSGALG00000006094	PHF6
ENSGALT00000098858	ENSGALG00000050230	ENSGALG00000022557	CLDN3
ENSGALT00000098858	ENSGALG00000050230	ENSGALG00000040131
ENSGALT00000098858	ENSGALG00000050230	ENSGALG00000004106	DHCR7
ENSGALT00000098858	ENSGALG00000050230	ENSGALG00000033300	CORO1B
ENSGALT00000098858	ENSGALG00000050230	ENSGALG00000008452	IFT122
ENSGALT00000098858	ENSGALG00000050230	ENSGALG00000014801	NDC80
ENSGALT00000098858	ENSGALG00000050230	ENSGALG00000043584
ENSGALT00000098858	ENSGALG00000050230	ENSGALG00000011281	SGO1
ENSGALT00000098858	ENSGALG00000050230	ENSGALG00000052935	TNFRSF9
ENSGALT00000098858	ENSGALG00000050230	ENSGALG00000004793
ENSGALT00000098858	ENSGALG00000050230	ENSGALG00000010029	BEST3
ENSGALT00000098858	ENSGALG00000050230	ENSGALG00000042011	HNRNPA1
ENSGALT00000098858	ENSGALG00000050230	ENSGALG00000034271	UHRF1
ENSGALT00000098858	ENSGALG00000050230	ENSGALG00000032993	FTSJ3
ENSGALT00000098858	ENSGALG00000050230	ENSGALG00000027454	CENPW
ENSGALT00000098858	ENSGALG00000050230	ENSGALG00000035530	TFCP2
ENSGALT00000098858	ENSGALG00000050230	ENSGALG00000034561	C8orf34
ENSGALT00000098858	ENSGALG00000050230	ENSGALG00000029980	QARS
ENSGALT00000098858	ENSGALG00000050230	ENSGALG00000033573
ENSGALT00000098858	ENSGALG00000050230	ENSGALG00000001565	C5
ENSGALT00000098858	ENSGALG00000050230	ENSGALG00000036497	SOX4
ENSGALT00000098858	ENSGALG00000050230	ENSGALG00000001141	HES5
ENSGALT00000098858	ENSGALG00000050230	ENSGALG00000000585	MYL4
ENSGALT00000098858	ENSGALG00000050230	ENSGALG00000037553	SEC11A
ENSGALT00000098858	ENSGALG00000050230	ENSGALG00000011904	TRMT5
ENSGALT00000098858	ENSGALG00000050230	ENSGALG00000009556	PRICKLE1
ENSGALT00000098858	ENSGALG00000050230	ENSGALG00000005808	KREMEN1
ENSGALT00000098858	ENSGALG00000050230	ENSGALG00000010244	AKR1A1
ENSGALT00000098858	ENSGALG00000050230	ENSGALG00000001363	MYBBP1A
ENSGALT00000098858	ENSGALG00000050230	ENSGALG00000042967	CTPS1
ENSGALT00000098858	ENSGALG00000050230	ENSGALG00000036638	TACR1
ENSGALT00000098858	ENSGALG00000050230	ENSGALG00000016088	CCT7
ENSGALT00000098858	ENSGALG00000050230	ENSGALG00000033943	HYI
ENSGALT00000098858	ENSGALG00000050230	ENSGALG00000007507	MASTL
ENSGALT00000098858	ENSGALG00000050230	ENSGALG00000041094	SYT1
ENSGALT00000098858	ENSGALG00000050230	ENSGALG00000001480	INKA2
ENSGALT00000098858	ENSGALG00000050230	ENSGALG00000006904	RNH1
ENSGALT00000098858	ENSGALG00000050230	ENSGALG00000011185	PLEKHA8
ENSGALT00000098858	ENSGALG00000050230	ENSGALG00000008698	MGME1
ENSGALT00000098858	ENSGALG00000050230	ENSGALG00000045196	LAPTM4B
ENSGALT00000098858	ENSGALG00000050230	ENSGALG00000008862	DNAJC10
ENSGALT00000098858	ENSGALG00000050230	ENSGALG00000010326	FLVCR2
ENSGALT00000098858	ENSGALG00000050230	ENSGALG00000003160	CERS1
ENSGALT00000098858	ENSGALG00000050230	ENSGALG00000047682
ENSGALT00000098858	ENSGALG00000050230	ENSGALG00000003503	MYBL2
ENSGALT00000098858	ENSGALG00000050230	ENSGALG00000009837	DTL
ENSGALT00000098858	ENSGALG00000050230	ENSGALG00000014915	THOC1
ENSGALT00000098858	ENSGALG00000050230	ENSGALG00000009838	AQR
ENSGALT00000098858	ENSGALG00000050230	ENSGALG00000037307	IQCD
ENSGALT00000098858	ENSGALG00000050230	ENSGALG00000034502	SCD5
ENSGALT00000098858	ENSGALG00000050230	ENSGALG00000012199	WDHD1
ENSGALT00000098858	ENSGALG00000050230	ENSGALG00000001962	PTBP1
ENSGALT00000098858	ENSGALG00000050230	ENSGALG00000014991	HDAC2
ENSGALT00000098858	ENSGALG00000050230	ENSGALG00000038393	DMB2
ENSGALT00000098858	ENSGALG00000050230	ENSGALG00000013728	PPAT
ENSGALT00000098858	ENSGALG00000050230	ENSGALG00000048295	IRX6
ENSGALT00000098858	ENSGALG00000050230	ENSGALG00000001540	SF3A3
ENSGALT00000098858	ENSGALG00000050230	ENSGALG00000006583	LSP1P1
ENSGALT00000098858	ENSGALG00000050230	ENSGALG00000010664	KIF26B
ENSGALT00000098858	ENSGALG00000050230	ENSGALG00000000302	TNNT2
ENSGALT00000098858	ENSGALG00000050230	ENSGALG00000023546
ENSGALT00000098858	ENSGALG00000050230	ENSGALG00000027068	HDGFRP2
ENSGALT00000098858	ENSGALG00000050230	ENSGALG00000028602	HMP19
ENSGALT00000098858	ENSGALG00000050230	ENSGALG00000011847	TTC26
ENSGALT00000098858	ENSGALG00000050230	ENSGALG00000006681	BRSK1
ENSGALT00000098858	ENSGALG00000050230	ENSGALG00000029235	CPNE4
ENSGALT00000098858	ENSGALG00000050230	ENSGALG00000047673
ENSGALT00000098858	ENSGALG00000050230	ENSGALG00000048432
ENSGALT00000098858	ENSGALG00000050230	ENSGALG00000012244	KLHDC2
[truncated: 23,292 more rows]

## Sheet: Table S8
Table S8 Gene ontology enrichment analysis for the cis and trans target genes of DELs
GO id	Term type	Description	Number of genes	Pvalue	Padjust
GO:0006123	BP	mitochondrial electron transport, cytochrome c to oxygen	10	2.1857e-07	0.000492451
GO:0019646	BP	aerobic electron transport chain	10	2.1857e-07	0.000492451
GO:0045333	BP	cellular respiration	23	3.3034e-07	0.000492451
GO:0006270	BP	DNA replication initiation	17	3.32503e-07	0.000492451
GO:0006119	BP	oxidative phosphorylation	18	4.19786e-07	0.000492451
GO:0015985	BP	energy coupled proton transport, down electrochemical gradient	17	4.19786e-07	0.000492451
GO:0015986	BP	ATP synthesis coupled proton transport	17	4.19786e-07	0.000492451
GO:0035136	BP	forelimb morphogenesis	24	4.43069e-07	0.000492451
GO:0098813	BP	nuclear chromosome segregation	26	4.53498e-07	0.000492451
GO:0030239	BP	myofibril assembly	21	4.7551e-07	0.000492451
GO:0002027	BP	regulation of heart rate	36	5.86719e-07	0.000492451
GO:0009060	BP	aerobic respiration	19	6.12384e-07	0.000492451
GO:0006754	BP	ATP biosynthetic process	19	6.12384e-07	0.000492451
GO:0045277	CC	respiratory chain complex IV	12	1.05675e-07	0.000492451
GO:0070069	CC	cytochrome complex	17	1.59623e-07	0.000492451
GO:0005747	CC	mitochondrial respiratory chain complex I	31	5.60397e-07	0.000492451
GO:0045271	CC	respiratory chain complex I	31	5.60397e-07	0.000492451
GO:0036379	CC	myofilament	13	6.27249e-07	0.000492451
GO:0005865	CC	striated muscle thin filament	13	6.27249e-07	0.000492451
GO:0003688	MF	DNA replication origin binding	15	1.59623e-07	0.000492451
GO:0046933	MF	proton-transporting ATP synthase activity, rotational mechanism	15	1.59623e-07	0.000492451
GO:0003954	MF	NADH dehydrogenase activity	21	2.5599e-07	0.000492451
GO:0016655	MF	oxidoreductase activity, acting on NAD(P)H, quinone or similar compound as acceptor	21	3.20528e-07	0.000492451
GO:0050136	MF	NADH dehydrogenase (quinone) activity	19	3.32503e-07	0.000492451
GO:0008137	MF	NADH dehydrogenase (ubiquinone) activity	19	3.32503e-07	0.000492451
GO:0015980	BP	energy derivation by oxidation of organic compounds	38	7.2497e-07	0.000494755
GO:0035113	BP	embryonic appendage morphogenesis	37	7.2497e-07	0.000494755
GO:0030016	CC	myofibril	20	6.80886e-07	0.000494755
GO:0006941	BP	striated muscle contraction	25	8.29483e-07	0.000517353
GO:0045214	BP	sarcomere organization	22	9.46627e-07	0.000517353
GO:0035115	BP	embryonic forelimb morphogenesis	20	9.68762e-07	0.000517353
GO:0070203	BP	regulation of establishment of protein localization to telomere	9	1.01412e-06	0.000517353
GO:0097517	CC	contractile actin filament bundle	27	8.86465e-07	0.000517353
GO:0001725	CC	stress fiber	27	8.86465e-07	0.000517353
GO:0000775	CC	chromosome, centromeric region	39	9.43959e-07	0.000517353
GO:0030964	CC	NADH dehydrogenase complex	32	1.0088e-06	0.000517353
GO:0043292	CC	contractile fiber	24	1.0088e-06	0.000517353
GO:0098800	CC	inner mitochondrial membrane protein complex	65	1.01949e-06	0.000517353
GO:0046034	BP	ATP metabolic process	49	1.22165e-06	0.000525709
GO:0006260	BP	DNA replication	56	1.27503e-06	0.000525709
GO:0030018	CC	Z disc	40	1.21709e-06	0.000525709
GO:1990204	CC	oxidoreductase complex	58	1.22165e-06	0.000525709
GO:0070469	CC	respirasome	29	1.2261e-06	0.000525709
GO:0008307	MF	structural constituent of muscle	17	1.10144e-06	0.000525709
GO:0005604	CC	basement membrane	38	1.303e-06	0.00052628
GO:0098803	CC	respiratory chain complex	50	1.35922e-06	0.000527457
GO:0042383	CC	sarcolemma	34	1.35922e-06	0.000527457
GO:0030326	BP	embryonic limb morphogenesis	36	1.42757e-06	0.000543326
GO:0008016	BP	regulation of heart contraction	52	1.54202e-06	0.00055848
GO:0022904	BP	respiratory electron transport chain	45	1.54673e-06	0.00055848
GO:0071103	BP	DNA conformation change	46	1.63386e-06	0.00055848
GO:0022900	BP	electron transport chain	53	1.71968e-06	0.00055848
GO:0006937	BP	regulation of muscle contraction	40	1.83793e-06	0.00055848
GO:0035108	BP	limb morphogenesis	40	1.83793e-06	0.00055848
GO:0006936	BP	muscle contraction	55	1.88234e-06	0.00055848
GO:0003012	BP	muscle system process	67	1.96644e-06	0.00055848
GO:0000070	BP	mitotic sister chromatid segregation	19	1.99513e-06	0.00055848
GO:0000776	CC	kinetochore	48	1.89509e-06	0.00055848
GO:0062023	CC	collagen-containing extracellular matrix	76	1.94644e-06	0.00055848
GO:0032432	CC	actin filament bundle	29	1.9677e-06	0.00055848
GO:0005743	CC	mitochondrial inner membrane	75	2.00244e-06	0.00055848
GO:0031032	BP	actomyosin structure organization	46	2.10504e-06	0.000559871
GO:0035107	BP	appendage morphogenesis	41	2.10504e-06	0.000559871
GO:0005694	CC	chromosome	102	2.0919e-06	0.000559871
GO:0006091	BP	generation of precursor metabolites and energy	104	2.37871e-06	0.00056263
GO:0000278	BP	mitotic cell cycle	46	2.40952e-06	0.00056263
GO:1903522	BP	regulation of blood circulation	59	2.41149e-06	0.00056263
GO:0007049	BP	cell cycle	113	2.53807e-06	0.00056263
GO:1903047	BP	mitotic cell cycle process	142	2.55924e-06	0.00056263
GO:0051301	BP	cell division	71	2.60572e-06	0.00056263
GO:0000819	BP	sister chromatid segregation	20	2.66505e-06	0.00056263
GO:0030036	BP	actin cytoskeleton organization	101	2.77167e-06	0.00056263
GO:0051276	BP	chromosome organization	118	2.7792e-06	0.00056263
GO:0007059	BP	chromosome segregation	42	2.81443e-06	0.00056263
GO:0005874	CC	microtubule	92	2.2397e-06	0.00056263
GO:0098798	CC	mitochondrial protein complex	76	2.45767e-06	0.00056263
GO:0000777	CC	condensed chromosome kinetochore	23	2.64518e-06	0.00056263
GO:0098687	CC	chromosomal region	72	2.73545e-06	0.00056263
GO:0005201	MF	extracellular matrix structural constituent	36	2.53684e-06	0.00056263
GO:0015252	MF	proton channel activity	16	2.63931e-06	0.00056263
GO:0003779	MF	actin binding	129	2.74099e-06	0.00056263
GO:0030029	BP	actin filament-based process	116	2.99477e-06	0.000586827
GO:0019866	CC	organelle inner membrane	82	3.11873e-06	0.000587837
GO:0051015	MF	actin filament binding	71	3.05674e-06	0.000587837
GO:0009888	BP	tissue development	136	3.17319e-06	0.000592458
GO:0031966	CC	mitochondrial membrane	122	3.25166e-06	0.000601435
GO:0006753	BP	nucleoside phosphate metabolic process	105	3.40534e-06	0.000618304
GO:0048747	BP	muscle fiber development	26	3.57924e-06	0.000628724
GO:0050678	BP	regulation of epithelial cell proliferation	76	3.5898e-06	0.000628724
GO:0009117	BP	nucleotide metabolic process	102	3.72023e-06	0.000634715
GO:0031012	CC	extracellular matrix	138	3.66228e-06	0.000634715
GO:0006974	BP	cellular response to DNA damage stimulus	160	3.81678e-06	0.00063495
GO:0055114	BP	oxidation-reduction process	221	3.82661e-06	0.00063495
GO:2000027	BP	regulation of animal organ morphogenesis	52	3.83633e-06	0.00063495
GO:1901293	BP	nucleoside phosphate biosynthetic process	68	3.84993e-06	0.00063495
GO:0048646	BP	anatomical structure formation involved in morphogenesis	170	3.9259e-06	0.00063702
GO:0022402	BP	cell cycle process	206	4.09704e-06	0.00063702
GO:0009887	BP	animal organ morphogenesis	127	4.20881e-06	0.00063702
GO:0006281	BP	DNA repair	108	4.29453e-06	0.00063702
GO:0005615	CC	extracellular space	256	4.21256e-06	0.00063702
GO:0099080	CC	supramolecular complex	237	4.2852e-06	0.00063702
GO:0099512	CC	supramolecular fiber	168	4.2942e-06	0.00063702
GO:0099081	CC	supramolecular polymer	168	4.2942e-06	0.00063702
GO:0015631	MF	tubulin binding	100	4.05934e-06	0.00063702
GO:0008092	MF	cytoskeletal protein binding	265	4.23089e-06	0.00063702
GO:0007010	BP	cytoskeleton organization	235	4.35927e-06	0.000639069
GO:0055086	BP	nucleobase-containing small molecule metabolic process	119	4.64787e-06	0.000642071
GO:0090257	BP	regulation of muscle system process	48	4.68319e-06	0.000642071
GO:1904851	BP	positive regulation of establishment of protein localization to telomere	8	4.70417e-06	0.000642071
GO:0045275	CC	respiratory chain complex III	8	4.70417e-06	0.000642071
GO:0045259	CC	proton-transporting ATP synthase complex	8	4.70417e-06	0.000642071
GO:0005750	CC	mitochondrial respiratory chain complex III	8	4.70417e-06	0.000642071
GO:0005753	CC	mitochondrial proton-transporting ATP synthase complex	8	4.70417e-06	0.000642071
GO:0051093	BP	negative regulation of developmental process	187	4.79445e-06	0.00064549
GO:0051094	BP	positive regulation of developmental process	256	4.90135e-06	0.000651025
GO:0009653	BP	anatomical structure morphogenesis	296	5.06011e-06	0.000658846
GO:0051270	BP	regulation of cellular component movement	190	5.11136e-06	0.00066117
GO:0048513	BP	animal organ development	266	5.25419e-06	0.000670875
GO:0043436	BP	oxoacid metabolic process	180	5.409e-06	0.000686215
GO:0005576	CC	extracellular region	230	5.53867e-06	0.00069819
GO:0042391	BP	regulation of membrane potential	95	5.73264e-06	0.000700732
GO:0086091	BP	regulation of heart rate by cardiac conduction	18	5.73725e-06	0.000700732
GO:0008094	MF	DNA-dependent ATPase activity	40	5.63515e-06	0.000700732
GO:0006099	BP	tricarboxylic acid cycle	16	5.85742e-06	0.000706855
GO:0061337	BP	cardiac conduction	21	5.93585e-06	0.000711978
GO:0015672	BP	monovalent inorganic cation transport	96	6.04855e-06	0.000720575
GO:0043408	BP	regulation of MAPK cascade	149	6.08034e-06	0.000720575
GO:0019693	BP	ribose phosphate metabolic process	81	6.28036e-06	0.000739849
GO:2000026	BP	regulation of multicellular organismal development	366	6.36284e-06	0.00074513
GO:0044057	BP	regulation of system process	101	6.50553e-06	0.000757358
GO:0009259	BP	ribonucleotide metabolic process	79	6.68654e-06	0.000770285
GO:0044281	BP	small molecule metabolic process	315	6.69441e-06	0.000770285
GO:0042641	CC	actomyosin	28	6.73469e-06	0.000770441
GO:0048856	BP	anatomical structure development	565	7.02371e-06	0.000794321
GO:0005575	CC	cellular_component	3065	7.0832e-06	0.000796498
GO:0051239	BP	regulation of multicellular organismal process	543	7.13987e-06	0.000798334
GO:0050793	BP	regulation of developmental process	460	7.3684e-06	0.000805944
GO:0009142	BP	nucleoside triphosphate biosynthetic process	27	7.39769e-06	0.000805944
GO:0046390	BP	ribose phosphate biosynthetic process	52	7.41154e-06	0.000805944
GO:0043228	CC	non-membrane-bounded organelle	550	7.39515e-06	0.000805944
GO:0043232	CC	intracellular non-membrane-bounded organelle	550	7.39515e-06	0.000805944
GO:0006163	BP	purine nucleotide metabolic process	79	7.46057e-06	0.000806842
GO:0042802	MF	identical protein binding	347	7.62786e-06	0.000820451
GO:0051726	BP	regulation of cell cycle	211	7.75622e-06	0.000829747
GO:0051240	BP	positive regulation of multicellular organismal process	295	7.96433e-06	0.000842899
GO:0003678	MF	DNA helicase activity	30	7.94877e-06	0.000842899
GO:0070202	BP	regulation of establishment of protein localization to chromosome	9	8.17403e-06	0.000856185
GO:0032501	BP	multicellular organismal process	548	8.2042e-06	0.000856185
GO:0010605	BP	negative regulation of macromolecule metabolic process	482	8.21965e-06	0.000856185
GO:0086001	BP	cardiac muscle cell action potential	17	8.37523e-06	0.000867306
GO:0110165	CC	cellular anatomical entity	3009	8.57795e-06	0.000879618
GO:0008150	BP	biological_process	2993	8.68292e-06	0.000885793
GO:0030198	BP	extracellular matrix organization	73	8.75572e-06	0.000888638
GO:0051128	BP	regulation of cellular component organization	424	8.81234e-06	0.000889822
GO:0048585	BP	negative regulation of response to stimulus	287	8.8871e-06	0.000892815
GO:0032879	BP	regulation of localization	466	8.96522e-06	0.000896115
GO:0048519	BP	negative regulation of biological process	899	9.06034e-06	0.000901071
GO:0032502	BP	developmental process	823	9.13584e-06	0.000904037
GO:0048523	BP	negative regulation of cellular process	827	9.21604e-06	0.000907436
GO:0003009	BP	skeletal muscle contraction	10	9.33203e-06	0.000909804
GO:0045263	CC	proton-transporting ATP synthase complex, coupling factor F(o)	10	9.33203e-06	0.000909804
GO:0051241	BP	negative regulation of multicellular organismal process	206	9.43853e-06	0.000915676
GO:0019752	BP	carboxylic acid metabolic process	168	1.00296e-05	0.000968275
GO:0040012	BP	regulation of locomotion	183	1.01128e-05	0.000969843
GO:0005515	MF	protein binding	1616	1.01439e-05	0.000969843
GO:0005488	MF	binding	2441	1.03126e-05	0.000981237
GO:0051172	BP	negative regulation of nitrogen compound metabolic process	424	1.04114e-05	0.000985892
GO:0005539	MF	glycosaminoglycan binding	51	1.05539e-05	0.000994629
GO:0050789	BP	regulation of biological process	1855	1.08436e-05	0.00101187
GO:0009892	BP	negative regulation of metabolic process	513	1.09102e-05	0.00101187
GO:0071840	BP	cellular component organization or biogenesis	944	1.09414e-05	0.00101187
GO:0009890	BP	negative regulation of biosynthetic process	286	1.10254e-05	0.00101271
GO:0030334	BP	regulation of cell migration	167	1.19081e-05	0.00108012
GO:0048518	BP	positive regulation of biological process	994	1.2073e-05	0.00108012
GO:2000145	BP	regulation of cell motility	175	1.20814e-05	0.00108012
GO:0016043	BP	cellular component organization	927	1.21339e-05	0.00108012
GO:0022603	BP	regulation of anatomical structure morphogenesis	193	1.21417e-05	0.00108012
GO:0086002	BP	cardiac muscle cell action potential involved in contraction	16	1.21705e-05	0.00108012
GO:0009968	BP	negative regulation of signal transduction	230	1.2578e-05	0.0011113
GO:0050794	BP	regulation of cellular process	1762	1.28917e-05	0.00113396
GO:0048729	BP	tissue morphogenesis	92	1.31939e-05	0.00115488
GO:0065007	BP	biological regulation	1947	1.32463e-05	0.00115488
GO:0009260	BP	ribonucleotide biosynthetic process	50	1.33064e-05	0.00115503
GO:0010564	BP	regulation of cell cycle process	135	1.39171e-05	0.00119678
GO:0001508	BP	action potential	29	1.39688e-05	0.00119678
GO:0032392	BP	DNA geometric change	33	1.40835e-05	0.00120141
GO:0043062	BP	extracellular structure organization	73	1.42549e-05	0.00121081
GO:0031327	BP	negative regulation of cellular biosynthetic process	283	1.43595e-05	0.00121379
GO:0006082	BP	organic acid metabolic process	180	1.44552e-05	0.00121379
GO:0006950	BP	response to stress	429	1.44739e-05	0.00121379
GO:0045934	BP	negative regulation of nucleobase-containing compound metabolic process	278	1.46311e-05	0.00121665
GO:0009055	MF	electron transfer activity	27	1.46011e-05	0.00121665
GO:0051233	CC	spindle midzone	20	1.54272e-05	0.00127217
GO:0006275	BP	regulation of DNA replication	35	1.56698e-05	0.00128681
GO:0060306	BP	regulation of membrane repolarization	17	1.61656e-05	0.00132204
GO:0072521	BP	purine-containing compound metabolic process	86	1.7866e-05	0.00145509
GO:0009141	BP	nucleoside triphosphate metabolic process	33	1.81755e-05	0.00147423
GO:0010558	BP	negative regulation of macromolecule biosynthetic process	274	1.84265e-05	0.00148848
GO:0009201	BP	ribonucleoside triphosphate biosynthetic process	22	1.85835e-05	0.00149507
GO:1902600	BP	proton transmembrane transport	40	1.86612e-05	0.00149524
GO:0042127	BP	regulation of cell population proliferation	256	1.88726e-05	0.00150608
GO:0010648	BP	negative regulation of cell communication	242	1.95039e-05	0.00154401
GO:0051174	BP	regulation of phosphorus metabolic process	317	2.07628e-05	0.00163712
GO:0045595	BP	regulation of cell differentiation	307	2.11082e-05	0.00165774
GO:0006942	BP	regulation of striated muscle contraction	26	2.20781e-05	0.00172027
GO:0009150	BP	purine ribonucleotide metabolic process	73	2.31652e-05	0.0017839
GO:0032993	CC	protein-DNA complex	44	2.36363e-05	0.00181313
GO:0030515	MF	snoRNA binding	16	2.38796e-05	0.00182471
GO:0048608	BP	reproductive structure development	66	2.41495e-05	0.00183824
GO:0019220	BP	regulation of phosphate metabolic process	317	2.43347e-05	0.00184524
GO:0009165	BP	nucleotide biosynthetic process	64	2.52457e-05	0.00190701
GO:0005634	CC	nucleus	942	2.69668e-05	0.00202928
GO:0008017	MF	microtubule binding	74	2.88516e-05	0.00216288
GO:0042325	BP	regulation of phosphorylation	285	2.91171e-05	0.00217455
GO:0023057	BP	negative regulation of signaling	242	2.94306e-05	0.0021897
GO:0097435	BP	supramolecular fiber organization	117	3.0126e-05	0.00223305
GO:0048522	BP	positive regulation of cellular process	909	3.17953e-05	0.00234799
GO:0006122	BP	mitochondrial electron transport, ubiquinol to cytochrome c	8	3.42246e-05	0.00245413
GO:0042776	BP	mitochondrial ATP synthesis coupled proton transport	8	3.42246e-05	0.00245413
GO:1904816	BP	positive regulation of protein localization to chromosome, telomeric region	8	3.42246e-05	0.00245413
GO:0044815	CC	DNA packaging complex	30	3.37573e-05	0.00245413
GO:0000276	CC	mitochondrial proton-transporting ATP synthase complex, coupling factor F(o)	8	3.42246e-05	0.00245413
GO:0005751	CC	mitochondrial respiratory chain complex IV	8	3.42246e-05	0.00245413
GO:0031324	BP	negative regulation of cellular metabolic process	447	3.51883e-05	0.00250852
GO:0035637	BP	multicellular organismal signaling	24	3.60756e-05	0.00255362
GO:0042773	BP	ATP synthesis coupled electron transport	9	3.62573e-05	0.00255362
GO:1904814	BP	regulation of protein localization to chromosome, telomeric region	9	3.62573e-05	0.00255362
GO:0048869	BP	cellular developmental process	463	3.72035e-05	0.00261097
GO:0043410	BP	positive regulation of MAPK cascade	104	3.8378e-05	0.00267443
GO:0007346	BP	regulation of mitotic cell cycle	114	4.00932e-05	0.00277442
GO:0023051	BP	regulation of signaling	571	4.17674e-05	0.0028802
GO:0006164	BP	purine nucleotide biosynthetic process	47	4.2658e-05	0.0029314
GO:0006310	BP	DNA recombination	55	4.3125e-05	0.00295324
GO:0031399	BP	regulation of protein modification process	329	4.35431e-05	0.00297159
GO:0010646	BP	regulation of cell communication	567	4.46843e-05	0.00303899
GO:0055002	BP	striated muscle cell development	30	4.70906e-05	0.00318078
GO:0010837	BP	regulation of keratinocyte proliferation	14	5.16031e-05	0.00343865
GO:0043167	MF	ion binding	1079	5.18507e-05	0.00344355
GO:0051253	BP	negative regulation of RNA metabolic process	256	5.37687e-05	0.00355898
GO:2000113	BP	negative regulation of cellular macromolecule biosynthetic process	261	5.44081e-05	0.0035681
GO:1902679	BP	negative regulation of RNA biosynthetic process	237	5.44473e-05	0.0035681
GO:1903507	BP	negative regulation of nucleic acid-templated transcription	237	5.44473e-05	0.0035681
GO:0051338	BP	regulation of transferase activity	189	5.51038e-05	0.0035992
GO:0009987	BP	cellular process	2601	5.78931e-05	0.00376896
GO:0045005	BP	DNA-dependent DNA replication maintenance of fidelity	18	5.93895e-05	0.0038537
GO:0032508	BP	DNA duplex unwinding	30	5.97655e-05	0.00386542
GO:0010959	BP	regulation of metal ion transport	75	6.06335e-05	0.00390879
GO:0001525	BP	angiogenesis	59	6.24519e-05	0.00399995
GO:0000281	BP	mitotic cytokinesis	22	6.34414e-05	0.00405022
GO:0009206	BP	purine ribonucleoside triphosphate biosynthetic process	19	6.44159e-05	0.00408731
GO:0065004	BP	protein-DNA complex assembly	39	6.44354e-05	0.00408731
GO:0016126	BP	sterol biosynthetic process	15	6.65357e-05	0.00420705
GO:0060688	BP	regulation of morphogenesis of a branching structure	20	6.78556e-05	0.00427685
GO:0006120	BP	mitochondrial electron transport, NADH to ubiquinone	11	6.87707e-05	0.00430709
GO:0051383	BP	kinetochore organization	11	6.87707e-05	0.00430709
GO:0008285	BP	negative regulation of cell population proliferation	116	7.07924e-05	0.00441972
GO:0000226	BP	microtubule cytoskeleton organization	104	7.21538e-05	0.00447648
GO:1903115	BP	regulation of actin filament-based movement	13	7.53243e-05	0.00464406
GO:1902653	BP	secondary alcohol biosynthetic process	13	7.53243e-05	0.00464406
GO:0044877	MF	protein-containing complex binding	212	7.67095e-05	0.00471478
GO:0036094	MF	small molecule binding	536	7.7095e-05	0.0047238
GO:0009966	BP	regulation of signal transduction	497	7.90556e-05	0.00481222
GO:0060048	BP	cardiac muscle contraction	16	7.94892e-05	0.00481222
GO:0001932	BP	regulation of protein phosphorylation	256	7.97538e-05	0.00481222
GO:0003674	MF	molecular_function	2986	7.89533e-05	0.00481222
GO:0030278	BP	regulation of ossification	51	8.41127e-05	0.00504447
GO:0050680	BP	negative regulation of epithelial cell proliferation	34	8.67356e-05	0.00515491
GO:0003677	MF	DNA binding	400	8.77206e-05	0.00519784
GO:0055001	BP	muscle cell development	31	8.95292e-05	0.00528917
GO:0005657	CC	replication fork	17	8.99192e-05	0.0052964
GO:0010562	BP	positive regulation of phosphorus metabolic process	202	9.06391e-05	0.00530722
GO:0045937	BP	positive regulation of phosphate metabolic process	202	9.06391e-05	0.00530722
GO:0010927	BP	cellular component assembly involved in morphogenesis	25	9.13505e-05	0.00533309
GO:0032040	CC	small-subunit processome	18	9.76749e-05	0.00566887
GO:0009152	BP	purine ribonucleotide biosynthetic process	44	9.8867e-05	0.00572128
GO:0048583	BP	regulation of response to stimulus	628	0.000100369	0.00579128
GO:0009145	BP	purine nucleoside triphosphate biosynthetic process	19	0.000102859	0.00591766
GO:0007051	BP	spindle organization	42	0.000104125	0.00597318
GO:0031570	BP	DNA integrity checkpoint	28	0.000105069	0.00600991
GO:0032787	BP	monocarboxylic acid metabolic process	98	0.000107444	0.00612801
GO:0030154	BP	cell differentiation	338	0.00010929	0.00614479
GO:0015002	MF	heme-copper terminal oxidase activity	12	0.000109182	0.00614479
GO:0004129	MF	cytochrome-c oxidase activity	12	0.000109182	0.00614479
GO:0016676	MF	oxidoreductase activity, acting on a heme group of donors, oxygen as acceptor	12	0.000109182	0.00614479
GO:0016675	MF	oxidoreductase activity, acting on a heme group of donors	12	0.000109182	0.00614479
GO:0051271	BP	negative regulation of cellular component movement	68	0.000109725	0.00614768
GO:1901137	BP	carbohydrate derivative biosynthetic process	95	0.000109963	0.00614768
GO:0005581	CC	collagen trimer	30	0.000114281	0.00635321
GO:0007275	BP	multicellular organism development	149	0.000114697	0.00635844
GO:0009199	BP	ribonucleoside triphosphate metabolic process	25	0.000115781	0.00640061
GO:0090329	BP	regulation of DNA-dependent DNA replication	22	0.000116343	0.00640196
GO:0046849	BP	bone remodeling	9	0.000117033	0.00641607
GO:0008284	BP	positive regulation of cell population proliferation	146	0.000119282	0.0065213
GO:0061061	BP	muscle structure development	21	0.000128604	0.00699231
GO:0000727	BP	double-strand break repair via break-induced replication	8	0.000138427	0.00742869
GO:0090263	BP	positive regulation of canonical Wnt signaling pathway	32	0.000138507	0.00742869
GO:1905330	BP	regulation of morphogenesis of an epithelium	32	0.000138507	0.00742869
GO:0030054	CC	cell junction	294	0.000138995	0.0074346
GO:0032991	CC	protein-containing complex	968	0.000139368	0.0074346
GO:0014819	BP	regulation of skeletal muscle contraction	7	0.0001416	0.00751313
GO:0030388	BP	fructose 1,6-bisphosphate metabolic process	7	0.0001416	0.00751313
GO:0099623	BP	regulation of cardiac muscle cell membrane repolarization	13	0.000147712	0.00779562
GO:0016529	CC	sarcoplasmic reticulum	17	0.000148276	0.00780463
GO:0048598	BP	embryonic morphogenesis	101	0.00014978	0.00786285
GO:0006334	BP	nucleosome assembly	27	0.00015681	0.00814548
GO:0042575	CC	DNA polymerase complex	11	0.000156714	0.00814548
GO:0033017	CC	sarcoplasmic reticulum membrane	11	0.000156714	0.00814548
GO:0046983	MF	protein dimerization activity	224	0.000158457	0.00820946
GO:0051716	BP	cellular response to stimulus	454	0.000163607	0.00845128
GO:0042733	BP	embryonic digit morphogenesis	22	0.000163978	0.00845128
GO:0045596	BP	negative regulation of cell differentiation	129	0.000165847	0.0085254
GO:0070374	BP	positive regulation of ERK1 and ERK2 cascade	45	0.000166757	0.00854995
GO:0043269	BP	regulation of ion transport	122	0.00017343	0.00886911
GO:0005739	CC	mitochondrion	257	0.000176565	0.0089893
GO:0009954	BP	proximal/distal pattern formation	14	0.000180763	0.00917301
GO:0016616	MF	oxidoreductase activity, acting on the CH-OH group of donors, NAD or NADP as acceptor	38	0.000185284	0.00937839
GO:0072522	BP	purine-containing compound biosynthetic process	48	0.000187157	0.00940944
GO:0040013	BP	negative regulation of locomotion	66	0.000192465	0.0096432
GO:0045597	BP	positive regulation of cell differentiation	170	0.000194308	0.00971098
GO:0007052	BP	mitotic spindle organization	27	0.000195552	0.00974855
GO:0070372	BP	regulation of ERK1 and ERK2 cascade	59	0.000197049	0.00979851
GO:0003697	MF	single-stranded DNA binding	34	0.000203698	0.0101037
GO:0051494	BP	negative regulation of cytoskeleton organization	42	0.000210308	0.0104055
GO:0022414	BP	reproductive process	202	0.000211362	0.0104316
GO:0060548	BP	negative regulation of cell death	159	0.000217799	0.0107113
GO:0060537	BP	muscle tissue development	36	0.000218112	0.0107113
GO:0006695	BP	cholesterol biosynthetic process	12	0.000219282	0.0107156
GO:0060307	BP	regulation of ventricular cardiac muscle cell membrane repolarization	12	0.000219282	0.0107156
GO:0000785	CC	chromatin	98	0.000220444	0.0107458
GO:0043240	CC	Fanconi anaemia nuclear complex	10	0.000221761	0.010757
GO:0017116	MF	single-stranded DNA helicase activity	10	0.000221761	0.010757
GO:0001934	BP	positive regulation of protein phosphorylation	177	0.000227084	0.0109881
GO:0000792	CC	heterochromatin	24	0.000227883	0.0109881
GO:0005737	CC	cytoplasm	925	0.00022819	0.0109881
GO:0008406	BP	gonad development	33	0.000229936	0.0110453
GO:0043588	BP	skin development	17	0.000237163	0.0113649
GO:0045892	BP	negative regulation of transcription, DNA-templated	225	0.000243797	0.0116265
GO:0050896	BP	response to stimulus	718	0.00024623	0.0117143
GO:0045786	BP	negative regulation of cell cycle	90	0.000252261	0.0119152
GO:0051493	BP	regulation of cytoskeleton organization	124	0.000262946	0.012361
GO:1903046	BP	meiotic cell cycle process	45	0.000265355	0.0124152
GO:0042327	BP	positive regulation of phosphorylation	189	0.000268402	0.0125282
GO:0000075	BP	cell cycle checkpoint	39	0.000270738	0.0126075
GO:0036297	BP	interstrand cross-link repair	13	0.000272652	0.0126372
GO:0085029	BP	extracellular matrix assembly	13	0.000272652	0.0126372
GO:1901135	BP	carbohydrate derivative metabolic process	160	0.000284265	0.0131446
GO:0030111	BP	regulation of Wnt signaling pathway	77	0.00028531	0.0131622
GO:0002009	BP	morphogenesis of an epithelium	69	0.000293666	0.0135161
GO:0003684	MF	damaged DNA binding	19	0.000302192	0.0138442
GO:0005523	MF	tropomyosin binding	9	0.000307122	0.0140375
GO:0051129	BP	negative regulation of cellular component organization	134	0.000318794	0.0145375
GO:0086004	BP	regulation of cardiac muscle cell contraction	11	0.000324262	0.0147252
GO:0070161	CC	anchoring junction	130	0.0003244	0.0147252
GO:0005856	CC	cytoskeleton	213	0.000326057	0.0147666
GO:0016651	MF	oxidoreductase activity, acting on NAD(P)H	30	0.000332939	0.0150438
GO:0048468	BP	cell development	135	0.000336641	0.0151764
GO:0032981	BP	mitochondrial respiratory chain complex I assembly	18	0.000364551	0.0162863
GO:0010257	BP	NADH dehydrogenase complex assembly	18	0.000364551	0.0162863
GO:0034622	BP	cellular protein-containing complex assembly	153	0.000381253	0.0169941
GO:0043069	BP	negative regulation of programmed cell death	145	0.000386969	0.0172065
GO:0010941	BP	regulation of cell death	249	0.000387757	0.0172065
GO:0000725	BP	recombinational repair	34	0.000391396	0.0173291
GO:0009205	BP	purine ribonucleoside triphosphate metabolic process	22	0.000396522	0.0175169
GO:0006271	BP	DNA strand elongation involved in DNA replication	8	0.000410879	0.0179264
GO:0051382	BP	kinetochore assembly	8	0.000410879	0.0179264
GO:0071711	BP	basement membrane organization	12	0.000411226	0.0179264
GO:0031672	CC	A band	8	0.000410879	0.0179264
GO:0030315	CC	T-tubule	12	0.000411226	0.0179264
GO:0101031	CC	chaperone complex	12	0.000411226	0.0179264
GO:0033043	BP	regulation of organelle organization	241	0.000418668	0.0181827
GO:0046982	MF	protein heterodimerization activity	89	0.000418942	0.0181827
GO:0051540	MF	metal cluster binding	25	0.000429379	0.0185542
GO:0051536	MF	iron-sulfur cluster binding	25	0.000429379	0.0185542
GO:0043067	BP	regulation of programmed cell death	231	0.000431218	0.0185931
GO:0060828	BP	regulation of canonical Wnt signaling pathway	63	0.000439359	0.0189029
GO:0022607	BP	cellular component assembly	406	0.000446958	0.0191882
GO:1902904	BP	negative regulation of supramolecular fiber organization	38	0.000458628	0.019536
GO:0030850	BP	prostate gland development	5	0.000468879	0.019536
GO:0090666	BP	scaRNA localization to Cajal body	5	0.000468879	0.019536
GO:0090685	BP	RNA localization to nucleus	5	0.000468879	0.019536
GO:0060572	BP	morphogenesis of an epithelial bud	5	0.000468879	0.019536
GO:0072081	BP	specification of nephron tubule identity	5	0.000468879	0.019536
GO:0090670	BP	RNA localization to Cajal body	5	0.000468879	0.019536
GO:1904338	BP	regulation of dopaminergic neuron differentiation	5	0.000468879	0.019536
GO:0005658	CC	alpha DNA polymerase:primase complex	5	0.000468879	0.019536
GO:0015078	MF	proton transmembrane transporter activity	38	0.000458628	0.019536
GO:0050662	MF	obsolete coenzyme binding	5	0.000468879	0.019536
GO:0016679	MF	oxidoreductase activity, acting on diphenols and related substances as donors	5	0.000468879	0.019536
GO:0016681	MF	oxidoreductase activity, acting on diphenols and related substances as donors, cytochrome as acceptor	5	0.000468879	0.019536
GO:0008121	MF	ubiquinol-cytochrome-c reductase activity	5	0.000468879	0.019536
GO:0038084	BP	vascular endothelial growth factor signaling pathway	10	0.000476745	0.0197369
GO:0000790	CC	nuclear chromatin	67	0.000477473	0.0197369
GO:0099513	CC	polymeric cytoskeletal fiber	140	0.000477692	0.0197369
GO:0043177	MF	organic acid binding	47	0.000490532	0.0201832
GO:0010629	BP	negative regulation of gene expression	320	0.000507541	0.0208397
GO:0070831	BP	basement membrane assembly	7	0.000517412	0.0209409
GO:0000778	CC	condensed nuclear chromosome kinetochore	7	0.000517412	0.0209409
GO:0043034	CC	costamere	7	0.000517412	0.0209409
GO:0032133	CC	chromosome passenger complex	7	0.000517412	0.0209409
GO:0005832	CC	chaperonin-containing T-complex	7	0.000517412	0.0209409
GO:0097367	MF	carbohydrate derivative binding	465	0.000521519	0.021064
GO:0042981	BP	regulation of apoptotic process	226	0.000529813	0.0213454
GO:0016614	MF	oxidoreductase activity, acting on CH-OH group of donors	39	0.000530643	0.0213454
GO:0030177	BP	positive regulation of Wnt signaling pathway	37	0.000534241	0.0214466
GO:0034220	BP	ion transmembrane transport	182	0.000536642	0.0214994
GO:0044774	BP	mitotic DNA integrity checkpoint	19	0.00056546	0.0225171
GO:2000573	BP	positive regulation of DNA biosynthetic process	19	0.00056546	0.0225171
GO:0031401	BP	positive regulation of protein modification process	213	0.000575431	0.0226638
GO:0045995	BP	regulation of embryonic development	37	0.00057669	0.0226638
GO:0036388	BP	pre-replicative complex assembly	6	0.00057716	0.0226638
GO:1902299	BP	pre-replicative complex assembly involved in cell cycle DNA replication	6	0.00057716	0.0226638
GO:0051694	BP	pointed-end actin filament capping	6	0.00057716	0.0226638
GO:0006267	BP	pre-replicative complex assembly involved in nuclear cell cycle DNA replication	6	0.00057716	0.0226638
GO:0031298	CC	replication fork protection complex	6	0.00057716	0.0226638
GO:0006090	BP	pyruvate metabolic process	21	0.000597692	0.0234236
GO:0000724	BP	double-strand break repair via homologous recombination	33	0.000630242	0.0245762
GO:0016829	MF	lyase activity	53	0.000630827	0.0245762
GO:0032272	BP	negative regulation of protein polymerization	24	0.00063535	0.0247038
GO:0016776	MF	phosphotransferase activity, phosphate group as acceptor	23	0.000661221	0.0256091
GO:0022616	BP	DNA strand elongation	9	0.000694806	0.0268572
GO:0015077	MF	monovalent inorganic cation transmembrane transporter activity	94	0.000696976	0.0268886
GO:0051539	MF	4 iron, 4 sulfur cluster binding	17	0.000714526	0.0274054
GO:0008144	MF	drug binding	20	0.000738087	0.0282543
GO:1902531	BP	regulation of intracellular signal transduction	291	0.000741755	0.0283399
GO:0007409	BP	axonogenesis	36	0.00074755	0.0285063
GO:2000146	BP	negative regulation of cell motility	56	0.000754739	0.02867
GO:0060255	BP	regulation of macromolecule metabolic process	994	0.000758173	0.0286823
GO:0002244	BP	hematopoietic progenitor cell differentiation	30	0.000759411	0.0286823
GO:0009144	BP	purine nucleoside triphosphate metabolic process	23	0.000771867	0.0290148
GO:0110110	BP	positive regulation of animal organ morphogenesis	23	0.000771867	0.0290148
GO:0043531	MF	ADP binding	13	0.000799183	0.0298991
GO:0051983	BP	regulation of chromosome segregation	34	0.000807469	0.0300962
GO:0000723	BP	telomere maintenance	25	0.000807492	0.0300962
GO:0080090	BP	regulation of primary metabolic process	936	0.000815075	0.0303217
GO:0040011	BP	locomotion	182	0.000820984	0.0304842
GO:0045740	BP	positive regulation of DNA replication	14	0.000839526	0.0309983
GO:0031297	BP	replication fork processing	14	0.000839526	0.0309983
GO:0016491	MF	oxidoreductase activity	188	0.000838018	0.0309983
GO:0005901	CC	caveola	18	0.000855489	0.0314242
GO:0001936	BP	regulation of endothelial cell proliferation	30	0.00086537	0.0317158
GO:2000278	BP	regulation of DNA biosynthetic process	27	0.000917535	0.0335036
GO:0098901	BP	regulation of cardiac muscle cell action potential	10	0.000933933	0.0339769
GO:0048678	BP	response to axon injury	10	0.000933933	0.0339769
GO:0051171	BP	regulation of nitrogen compound metabolic process	914	0.000942921	0.034241
GO:0051052	BP	regulation of DNA metabolic process	72	0.000945409	0.0342685
GO:0043168	MF	anion binding	576	0.000958608	0.0346834
GO:0044283	BP	small molecule biosynthetic process	105	0.000984593	0.0355535
GO:0048562	BP	embryonic organ morphogenesis	39	0.00098625	0.0355535
GO:0060571	BP	morphogenesis of an epithelial fold	8	0.000998572	0.0357373
GO:0045239	CC	tricarboxylic acid cycle enzyme complex	8	0.000998572	0.0357373
GO:0043256	CC	laminin complex	8	0.000998572	0.0357373
GO:0000940	CC	condensed chromosome outer kinetochore	8	0.000998572	0.0357373
GO:0030336	BP	negative regulation of cell migration	53	0.00101737	0.0362779
GO:0010639	BP	negative regulation of organelle organization	82	0.00101836	0.0362779
GO:0030684	CC	preribosome	27	0.00101918	0.0362779
GO:0051347	BP	positive regulation of transferase activity	125	0.0010398	0.0368793
GO:0071824	BP	protein-DNA complex subunit organization	43	0.00104554	0.0370165
GO:0006996	BP	organelle organization	465	0.00104886	0.037068
GO:0050679	BP	positive regulation of epithelial cell proliferation	39	0.00105706	0.0372909
GO:0035239	BP	tube morphogenesis	64	0.00107372	0.0378114
GO:0043266	BP	regulation of potassium ion transport	25	0.00107701	0.03786
GO:0005911	CC	cell-cell junction	96	0.00108696	0.0381419
GO:0034762	BP	regulation of transmembrane transport	103	0.00110804	0.0387359
GO:0110111	BP	negative regulation of animal organ morphogenesis	11	0.00110976	0.0387359
GO:0048010	BP	vascular endothelial growth factor receptor signaling pathway	11	0.00110976	0.0387359
GO:0071479	BP	cellular response to ionizing radiation	20	0.00114329	0.039766
GO:0005876	CC	spindle microtubule	20	0.00114329	0.039766
GO:0001570	BP	vasculogenesis	22	0.00114677	0.0397887
GO:0003682	MF	chromatin binding	123	0.00114796	0.0397887
GO:0043226	CC	organelle	1779	0.00115424	0.0399361
GO:0033554	BP	cellular response to stress	260	0.00117512	0.0403797
GO:0015267	MF	channel activity	115	0.00117522	0.0403797
GO:0022803	MF	passive transmembrane transporter activity	115	0.00117522	0.0403797
GO:0000786	CC	nucleosome	24	0.0011878	0.0407414
GO:0031323	BP	regulation of cellular metabolic process	970	0.00120807	0.0412374
GO:0005516	MF	calmodulin binding	37	0.00120851	0.0412374
GO:0098743	BP	cell aggregation	12	0.00122358	0.0416796
GO:0051272	BP	positive regulation of cellular component movement	101	0.00124728	0.0423411
GO:0042398	BP	cellular modified amino acid biosynthetic process	13	0.00128434	0.0433021
GO:0003254	BP	regulation of membrane depolarization	13	0.00128434	0.0433021
GO:0030017	CC	sarcomere	17	0.00129526	0.0435222
GO:0042805	MF	actinin binding	17	0.00129526	0.0435222
GO:0010647	BP	positive regulation of cell communication	284	0.0013202	0.0442099
GO:0043066	BP	negative regulation of apoptotic process	138	0.00132456	0.0442811
GO:0008584	BP	male gonad development	26	0.00133065	0.0444096
GO:0070507	BP	regulation of microtubule cytoskeleton organization	52	0.0013401	0.0445745
GO:0055117	BP	regulation of cardiac muscle contraction	19	0.00135741	0.0449742
GO:0009124	BP	nucleoside monophosphate biosynthetic process	19	0.00135741	0.0449742
GO:0005654	CC	nucleoplasm	509	0.00138155	0.0456467
GO:0043549	BP	regulation of kinase activity	162	0.00139481	0.0458646
GO:0048739	BP	cardiac muscle fiber development	7	0.00140171	0.0458646
GO:0030240	BP	skeletal muscle thin filament assembly	7	0.00140171	0.0458646
GO:0000076	BP	DNA replication checkpoint	9	0.00140437	0.0458646
GO:0061213	BP	positive regulation of mesonephros development	9	0.00140437	0.0458646
GO:0042555	CC	MCM complex	7	0.00140171	0.0458646
GO:0030686	CC	90S preribosome	7	0.00140171	0.0458646
GO:0022610	BP	biological adhesion	157	0.00141518	0.0461414
GO:0071901	BP	negative regulation of protein serine/threonine kinase activity	34	0.00145143	0.0467837
GO:2001257	BP	regulation of cation channel activity	34	0.00145143	0.0467837
GO:0005109	MF	frizzled binding	16	0.00145083	0.0467837
GO:0071900	BP	regulation of protein serine/threonine kinase activity	96	0.00145504	0.0468238
GO:0007093	BP	mitotic cell cycle checkpoint	30	0.00146456	0.0470538
GO:0034728	BP	nucleosome organization	32	0.00147215	0.0472211
GO:0023056	BP	positive regulation of signaling	285	0.00153992	0.049235
CC represented cellular component, BP represented Biological Process, MF represented molecular function

## Sheet: Table S9
Table S9 KEGG pathway analysis for the cis and trans target genes of DELs
Pathway id	Description	Number of genes	Pvalue	Padjust	First Category	Second Category
map05012	Parkinson disease	81	1.1909e-23	4.01333e-21	Human Diseases	Neurodegenerative disease
map00190	Oxidative phosphorylation	75	3.2616e-21	5.4958e-19	Metabolism	Energy metabolism
map05010	Alzheimer disease	128	2.61061e-15	2.93258e-13	Human Diseases	Neurodegenerative disease
map04714	Thermogenesis	96	2.48539e-13	2.09395e-11	Organismal Systems	Environmental adaptation
map04260	Cardiac muscle contraction	46	4.2389e-13	2.85702e-11	Organismal Systems	Circulatory system
map05016	Huntington disease	106	1.5485e-12	8.69741e-11	Human Diseases	Neurodegenerative disease
map04932	Non-alcoholic fatty liver disease (NAFLD)	63	1.08034e-10	5.20107e-09	Human Diseases	Endocrine and metabolic disease
map05410	Hypertrophic cardiomyopathy (HCM)	54	2.61625e-10	1.1021e-08	Human Diseases	Cardiovascular disease
map03030	DNA replication	23	2.19186e-08	7.38657e-07	Genetic Information Processing	Replication and repair
map05414	Dilated cardiomyopathy (DCM)	54	2.12049e-08	7.94007e-07	Human Diseases	Cardiovascular disease
map00020	Citrate cycle (TCA cycle)	20	1.13599e-07	3.48025e-06	Metabolism	Carbohydrate metabolism
map04723	Retrograde endocannabinoid signaling	54	3.88809e-06	0.000109191	Organismal Systems	Nervous system
map05412	Arrhythmogenic right ventricular cardiomyopathy (ARVC)	35	1.20684e-05	0.00031285	Human Diseases	Cardiovascular disease
map04512	ECM-receptor interaction	39	1.90579e-05	0.000428168	Environmental Information Processing	Signaling molecules and interaction
map04110	Cell cycle	47	1.89729e-05	0.000456706	Cellular Processes	Cell growth and death
map00010	Glycolysis / Gluconeogenesis	25	0.000178341	0.00375631	Metabolism	Carbohydrate metabolism
map00620	Pyruvate metabolism	18	0.000254377	0.00504266	Metabolism	Carbohydrate metabolism
map04115	p53 signaling pathway	28	0.000295133	0.00552554	Cellular Processes	Cell growth and death
map00100	Steroid biosynthesis	11	0.000455292	0.00807545	Metabolism	Lipid metabolism
map00640	Propanoate metabolism	16	0.000859744	0.0144867	Metabolism	Carbohydrate metabolism
map05217	Basal cell carcinoma	24	0.00162312	0.0260472	Human Diseases	Cancer: specific types
map00260	Glycine, serine and threonine metabolism	17	0.0025866	0.0396221	Metabolism	Amino acid metabolism
map04974	Protein digestion and absorption	30	0.00301707	0.0442066	Organismal Systems	Digestive system

## Sheet: Table S10
Table S10 Gene ontology enrichment analysis for the host genes of DECs
GO id	Term type	Number of genes	Description	Pvalue	Padjust
GO:0006470	BP	32	protein dephosphorylation	3.38137e-06	0.00449523
GO:0006464	BP	223	cellular protein modification process	4.64103e-06	0.00449523
GO:0036211	BP	223	protein modification process	4.64103e-06	0.00449523
GO:0043412	BP	231	macromolecule modification	4.73722e-06	0.00449523
GO:0044267	BP	244	cellular protein metabolic process	5.40471e-06	0.00449523
GO:0071840	BP	372	cellular component organization or biogenesis	5.71433e-06	0.00449523
GO:0016043	BP	369	cellular component organization	6.03171e-06	0.00449523
GO:0045595	BP	129	regulation of cell differentiation	7.18064e-06	0.00449523
GO:0005604	CC	18	basement membrane	2.95526e-06	0.00449523
GO:0005829	CC	251	cytosol	4.88323e-06	0.00449523
GO:0062023	CC	31	collagen-containing extracellular matrix	5.10438e-06	0.00449523
GO:0005654	CC	216	nucleoplasm	5.45514e-06	0.00449523
GO:0005737	CC	375	cytoplasm	6.16486e-06	0.00449523
GO:0005634	CC	373	nucleus	6.30847e-06	0.00449523
GO:0043229	CC	662	intracellular organelle	7.05545e-06	0.00449523
GO:0043226	CC	678	organelle	7.05897e-06	0.00449523
GO:0051020	MF	65	GTPase binding	2.45467e-06	0.00449523
GO:0005085	MF	32	guanyl-nucleotide exchange factor activity	3.62745e-06	0.00449523
GO:0019899	MF	192	enzyme binding	4.31419e-06	0.00449523
GO:0046872	MF	283	metal ion binding	4.51692e-06	0.00449523
GO:0043169	MF	287	cation binding	5.63202e-06	0.00449523
GO:0005488	MF	947	binding	6.19607e-06	0.00449523
GO:0043167	MF	454	ion binding	6.57876e-06	0.00449523
GO:0005515	MF	641	protein binding	7.26832e-06	0.00449523
GO:0004721	MF	30	phosphoprotein phosphatase activity	7.70511e-06	0.00462097
GO:0032502	BP	309	developmental process	8.57721e-06	0.00485004
GO:0017016	MF	49	Ras GTPase binding	9.19788e-06	0.00505653
GO:0008092	MF	95	cytoskeletal protein binding	9.53011e-06	0.00509758
GO:0019538	BP	290	protein metabolic process	1.01242e-05	0.00517574
GO:0044260	BP	327	cellular macromolecule metabolic process	1.01993e-05	0.00517574
GO:0043170	BP	406	macromolecule metabolic process	1.09065e-05	0.00539627
GO:0009653	BP	117	anatomical structure morphogenesis	1.52838e-05	0.00679695
GO:0032991	CC	373	protein-containing complex	1.57981e-05	0.00679695
GO:0005201	MF	18	extracellular matrix structural constituent	1.51915e-05	0.00679695
GO:0065007	BP	710	biological regulation	1.76193e-05	0.00725527
GO:0005088	MF	22	Ras guanyl-nucleotide exchange factor activity	1.7834e-05	0.00725527
GO:0031267	MF	49	small GTPase binding	1.79631e-05	0.00725527
GO:0043087	BP	53	regulation of GTPase activity	1.95766e-05	0.00774881
GO:2000026	BP	141	regulation of multicellular organismal development	2.02183e-05	0.00784589
GO:0050793	BP	173	regulation of developmental process	2.08366e-05	0.00793034
GO:0010975	BP	46	regulation of neuron projection development	2.40986e-05	0.00899879
GO:0050794	BP	643	regulation of cellular process	2.8014e-05	0.0102671
GO:0016311	BP	40	dephosphorylation	2.94708e-05	0.0106047
GO:0016791	MF	39	phosphatase activity	3.66012e-05	0.0127083
GO:0043547	BP	45	positive regulation of GTPase activity	3.80027e-05	0.0129674
GO:0043168	MF	230	anion binding	4.18884e-05	0.0140511
GO:0018193	BP	78	peptidyl-amino acid modification	5.35723e-05	0.0176708
GO:0051056	BP	35	regulation of small GTPase mediated signal transduction	5.67772e-05	0.0184209
GO:0120035	BP	56	regulation of plasma membrane bounded cell projection organization	5.82462e-05	0.0185927
GO:0031012	CC	47	extracellular matrix	6.35389e-05	0.0199603
GO:0031325	BP	227	positive regulation of cellular metabolic process	6.92231e-05	0.0214061
GO:0050789	BP	664	regulation of biological process	7.03541e-05	0.0214212
GO:0031323	BP	372	regulation of cellular metabolic process	7.83823e-05	0.023504
GO:0031344	BP	56	regulation of cell projection organization	9.22662e-05	0.0264644
GO:0043227	CC	584	membrane-bounded organelle	9.2008e-05	0.0264644
GO:0003682	MF	56	chromatin binding	9.79381e-05	0.0276899
GO:0045664	BP	56	regulation of neuron differentiation	0.000103302	0.0287952
GO:0003779	MF	48	actin binding	0.000111208	0.0305682
GO:0004722	MF	14	protein serine/threonine phosphatase activity	0.000116303	0.0315309
GO:0051345	BP	63	positive regulation of hydrolase activity	0.000124247	0.0332295
GO:0048522	BP	340	positive regulation of cellular process	0.000129341	0.0338613
GO:0048519	BP	317	negative regulation of biological process	0.000131743	0.0338613
GO:0005509	MF	71	calcium ion binding	0.000130771	0.0338613
GO:0022604	BP	45	regulation of cell morphogenesis	0.000133693	0.033922
GO:0035385	BP	4	Roundabout signaling pathway	0.000151787	0.0374407
GO:0033192	MF	4	calmodulin-dependent protein phosphatase activity	0.000151787	0.0374407
GO:0032559	MF	138	adenyl ribonucleotide binding	0.000153236	0.0374407
GO:0010717	BP	15	regulation of epithelial to mesenchymal transition	0.000157733	0.0376107
GO:0030695	MF	36	GTPase regulator activity	0.000155981	0.0376107
GO:0042578	MF	46	phosphoric ester hydrolase activity	0.000165582	0.0390124
GO:0005524	MF	134	ATP binding	0.00019202	0.044709
GO:0030554	MF	138	adenyl nucleotide binding	0.000194923	0.0448573
GO:0006325	BP	57	chromatin organization	0.000201078	0.0457418
GO:0008150	BP	1057	biological_process	0.000207226	0.0466046
GO:0048856	BP	195	anatomical structure development	0.000211471	0.047025
GO:0048523	BP	292	negative regulation of cellular process	0.000231426	0.0472948
GO:0007030	BP	18	Golgi organization	0.000233533	0.0472948
GO:0045974	BP	5	regulation of translation, ncRNA-mediated	0.000236581	0.0472948
GO:0040033	BP	5	negative regulation of translation, ncRNA-mediated	0.000236581	0.0472948
GO:0003414	BP	5	chondrocyte morphogenesis involved in endochondral bone morphogenesis	0.000236581	0.0472948
GO:0035278	BP	5	miRNA mediated inhibition of translation	0.000236581	0.0472948
GO:0003422	BP	5	growth plate cartilage morphogenesis	0.000236581	0.0472948
GO:0003429	BP	5	growth plate cartilage chondrocyte morphogenesis	0.000236581	0.0472948
GO:0090171	BP	5	chondrocyte morphogenesis	0.000236581	0.0472948
GO:0048407	MF	5	platelet-derived growth factor binding	0.000236581	0.0472948
GO:0043231	CC	542	intracellular membrane-bounded organelle	0.000241361	0.0477677
GO:0051239	BP	190	regulation of multicellular organismal process	0.000251762	0.0493329
GO:0051015	MF	29	actin filament binding	0.00025489	0.0494562
CC represented cellular component, BP represented Biological Process, MF represented molecular function

[truncated: 8 more sheets: Table S11, Table S12, Table S13, Table S14, Table S15, Table S16, Table S17, Table S18]
